# Supplementary material for: Msn2/4 regulate expression of glycolytic enzymes and control transition from quiescence to growth
Source: eLife. 2017 Sep 26;6:e29938. doi: 10.7554/eLife.29938 (PMC5634782; doi:10.7554/eLife.29938)
Supplement: Figure 1—source data 1. [file elife-29938-fig1-data1.txt]

Similarity	ACE2	ADR1	ARG80	DOT6	ECM23	GCR1	GCR2	GIS1	MBP1::SWI6	MIG1	MIG2	MIG3	MOT3	MSN2	MSN4	RAP1	RDS1	RGM1	RPH1	RSC30	SFL1	SFP1	SPT23	STB3	STE12	STP2	SUM1	SUT1	TBS1	TEA1	TOD6	TOS8	UGA3	XBP1	YAP5	YER130C	YGR067C	YLL054C	YML081W	ZMS1
ACE2	1	0.010430248	0.157317073	0.128410915	0.006198347	0.104651163	0.130952381	0.005154639	0.011450382	0.010115607	0.010130246	0.007462687	0.132094943	0.011074197	0.006297229	0.110419907	0.006644518	0.007741935	0.007598784	0.004702194	0.109204368	0.101412067	0.124657534	0.113636364	0.098853868	0.001818182	0.095371669	0.01270648	0.007462687	0.005763689	0.120639535	0.112040134	0.0144	0.007952286	0.138282387	0.006269592	0.00487013	0.009985735	0.008183306	0.008403361
ADR1	0.010430248	1	0.013833992	0.007751938	0.005347594	0.012278308	0.009650181	0.324574961	0.008305648	0.570850202	0.531620553	0.519191919	0.012942192	0.520737327	0.42903752	0.003807107	0.208849558	0.349056604	0.282495667	0.27079646	0.007672634	0.005376344	0.011261261	0.005988024	0.01686747	0.19391635	0.004683841	0.372056515	0.219367589	0.324786325	0.007125891	0.001349528	0.260638298	0.012131716	0.012971698	0.237521515	0.480851064	0.264090177	0.493534483	0.578217822
ARG80	0.157317073	0.013833992	1	0.130331754	0.004081633	0.111650485	0.164746544	0.017769003	0.007741935	0.01171459	0.014973262	0.013129103	0.186619718	0.018372703	0.016456922	0.123399302	0.010613208	0.017751479	0.012181617	0.010192525	0.135773318	0.137435897	0.12723449	0.137632339	0.138702461	0.010075567	0.116883117	0.007692308	0.010217114	0.011727079	0.131782946	0.184993532	0.014908257	0.00530504	0.158071749	0.010180995	0.011627907	0.015889831	0.012850467	0.013569937
DOT6	0.128410915	0.007751938	0.130331754	1	0.00203666	0.084142395	0.120058565	0.008997429	0.009433962	0.004279601	0.008608321	0.002949853	0.123343527	0.011013216	0.013871375	0.08774584	0.011589404	0.010282776	0.007541478	0.007800312	0.094801223	0.218926554	0.086842105	0.190839695	0.084269663	0.001801802	0.233908948	0.012626263	0.003683241	0.008608321	0.609958506	0.094771242	0.012678288	0.001956947	0.096100279	0.007788162	0.008077544	0.011347518	0.008116883	0.006944444
ECM23	0.006198347	0.005347594	0.004081633	0.00203666	1	0.004424779	0.009191176	0	0.139285714	0.006185567	0.008281573	0.006507592	0.004535147	0.004291845	0.005128205	0.006	0.002538071	0.001757469	0	0.004672897	0.004016064	0.001547988	0.008264463	0.0041841	0	0.002949853	0.001757469	0.008605852	0.009202454	0.002057613	0.001788909	0.008888889	0.004750594	0.080291971	0.008833922	0	0.004926108	0.00811359	0.007462687	0.007920792
GCR1	0.104651163	0.012278308	0.111650485	0.084142395	0.004424779	1	0.282186949	0.017711172	0.00811359	0.004524887	0.006051437	0.004694836	0.191489362	0.014994233	0.014569536	0.069073783	0.010582011	0.017687075	0.016129032	0.006622517	0.153061224	0.078431373	0.116147309	0.075449102	0.148669797	0.005825243	0.070100143	0.009247028	0.011976048	0.010638298	0.069565217	0.106830123	0.006700168	0.025974026	0.09502924	0.013311148	0.005145798	0.011994003	0.005172414	0.011782032
GCR2	0.130952381	0.009650181	0.164746544	0.120058565	0.009191176	0.282186949	1	0.010804322	0.010238908	0.00794702	0.00795756	0.008207934	0.168346774	0.016684046	0.009378664	0.102272727	0.007541478	0.014440433	0.011157601	0.0129683	0.118668596	0.10709988	0.145265888	0.109497207	0.159440559	0.008223684	0.109210526	0.010588235	0.003333333	0.009296149	0.101851852	0.106544901	0.005780347	0.012455516	0.143631436	0.010043042	0.008888889	0.013157895	0.007429421	0.010335917
GIS1	0.005154639	0.324574961	0.017769003	0.008997429	0	0.017711172	0.010804322	1	0.011570248	0.267857143	0.248	0.230894309	0.012017167	0.589456869	0.656015038	0.010152284	0.211267606	0.746963563	0.623093682	0.227504244	0.017971759	0.011840689	0.020338983	0.00695825	0.009512485	0.165745856	0.00817757	0.31981982	0.164794007	0.242038217	0.010663507	0.008097166	0.209459459	0.015517241	0.008168028	0.556989247	0.267631103	0.221020093	0.253141831	0.321252059
MBP1::SWI6	0.011450382	0.008305648	0.007741935	0.009433962	0.139285714	0.00811359	0.010238908	0.011570248	1	0.009505703	0.01532567	0.011976048	0.004324324	0.010854817	0.006379585	0	0.013888889	0.008223684	0.006097561	0.010683761	0.00742115	0.00729927	0.003072197	0.005270092	0.013536379	0.005249344	0.003273322	0.017799353	0.002695418	0.011450382	0.008361204	0.002016129	0.017467249	0.153061224	0.004909984	0.008510638	0.006696429	0.003717472	0.009009009	0.010989011
MIG1	0.010115607	0.570850202	0.01171459	0.004279601	0.006185567	0.004524887	0.00794702	0.267857143	0.009505703	1	0.7475	0.715736041	0.014787431	0.4624	0.331114809	0.002805049	0.236252546	0.261290323	0.234200743	0.329192547	0.011363636	0.004678363	0.011070111	0.007567568	0.010526316	0.210526316	0.003851091	0.392670157	0.218468468	0.316384181	0.009150327	0.001503759	0.254940711	0.013972056	0.012936611	0.199626866	0.472684086	0.282097649	0.483173077	0.598669623
MIG2	0.010130246	0.531620553	0.014973262	0.008608321	0.008281573	0.006051437	0.00795756	0.248	0.01532567	0.7475	1	0.748704663	0.013863216	0.440063091	0.309836066	0.005633803	0.24691358	0.2496	0.225508318	0.332640333	0.012820513	0.005861665	0.018610422	0.010857763	0.009210526	0.203056769	0.007741935	0.403169014	0.202672606	0.324478178	0.011811024	0.001506024	0.280808081	0.018072289	0.01164295	0.195530726	0.453051643	0.280289331	0.502439024	0.596452328
MIG3	0.007462687	0.519191919	0.013129103	0.002949853	0.006507592	0.004694836	0.008207934	0.230894309	0.011976048	0.715736041	0.748704663	1	0.015122873	0.401574803	0.308600337	0	0.248394004	0.234527687	0.203007519	0.334773218	0.005847953	0.003605769	0.010126582	0.006651885	0.008130081	0.216589862	0.00397351	0.417582418	0.233890215	0.333992095	0.008086253	0.001560062	0.267634855	0.012552301	0.013351135	0.18129771	0.436144578	0.282771536	0.475124378	0.555803571
MOT3	0.132094943	0.012942192	0.186619718	0.123343527	0.004535147	0.191489362	0.168346774	0.012017167	0.004324324	0.014787431	0.013863216	0.015122873	1	0.01626646	0.013536379	0.123107972	0.010050251	0.012875536	0.009505703	0.009708738	0.158663883	0.148994516	0.167464115	0.159546643	0.175403226	0.006355932	0.130268199	0.016142736	0.008592911	0.012927054	0.119617225	0.127118644	0.009775171	0.013422819	0.222567288	0.007744434	0.007920792	0.019337017	0.006944444	0.013586957
MSN2	0.011074197	0.520737327	0.018372703	0.011013216	0.004291845	0.014994233	0.016684046	0.589456869	0.010854817	0.4624	0.440063091	0.401574803	0.01626646	1	0.707070707	0.008686211	0.253435115	0.665551839	0.513793103	0.289156627	0.017582418	0.012264151	0.020689655	0.007915567	0.01761658	0.193146417	0.008097166	0.409470752	0.198412698	0.323188406	0.01336074	0.00456621	0.237609329	0.018335684	0.015274949	0.407224959	0.378512397	0.312944523	0.378109453	0.520325203
MSN4	0.006297229	0.42903752	0.016456922	0.013871375	0.005128205	0.014569536	0.009378664	0.656015038	0.006379585	0.331114809	0.309836066	0.308600337	0.013536379	0.707070707	1	0.008663366	0.238178634	0.736220472	0.572016461	0.257627119	0.01754386	0.007352941	0.01878453	0.008797654	0.014018692	0.18115942	0.008	0.342301943	0.173992674	0.286634461	0.015133877	0.005249344	0.216887417	0.018425461	0.011454754	0.454011742	0.350844278	0.260124611	0.337686567	0.420415225
RAP1	0.110419907	0.003807107	0.123399302	0.08774584	0.006	0.069073783	0.102272727	0.010152284	0	0.002805049	0.005633803	0	0.123107972	0.008686211	0.008663366	1	0.00974026	0.010139417	0.011922504	0.004587156	0.080237741	0.087064677	0.128032345	0.097334878	0.104372355	0.001766784	0.093278464	0.004944376	0	0.00990099	0.091539528	0.110929853	0.01088647	0.001915709	0.112970711	0.010752688	0.001577287	0.006954103	0.003174603	0.002724796
RDS1	0.006644518	0.208849558	0.010613208	0.011589404	0.002538071	0.010582011	0.007541478	0.211267606	0.013888889	0.236252546	0.24691358	0.248394004	0.010050251	0.253435115	0.238178634	0.00974026	1	0.215167549	0.167689162	0.316546763	0.011437908	0.009222661	0.008298755	0.007202881	0.007462687	0.204724409	0.007309942	0.300738007	0.20754717	0.275789474	0.014947683	0.005263158	0.28436019	0.017156863	0.004366812	0.153039832	0.225581395	0.520987654	0.193621868	0.22417154
RGM1	0.007741935	0.349056604	0.017751479	0.010282776	0.001757469	0.017687075	0.014440433	0.746963563	0.008223684	0.261290323	0.2496	0.234527687	0.012875536	0.665551839	0.736220472	0.010139417	0.215167549	1	0.643171806	0.225042301	0.020565553	0.010741139	0.021468927	0.004955401	0.013110846	0.169741697	0.005820722	0.31147541	0.157992565	0.245614035	0.013048636	0.006729475	0.201005025	0.015490534	0.010514019	0.529535865	0.312149533	0.220679012	0.299256506	0.351851852
RPH1	0.007598784	0.282495667	0.012181617	0.007541478	0	0.016129032	0.011157601	0.623093682	0.006097561	0.234200743	0.225508318	0.203007519	0.009505703	0.513793103	0.572016461	0.011922504	0.167689162	0.643171806	1	0.174418605	0.018072289	0.008578431	0.0234375	0.005611672	0.008264463	0.144124169	0.006747638	0.243066884	0.132286996	0.192446043	0.008219178	0.003184713	0.169921875	0.012875536	0.008097166	0.57253886	0.221757322	0.180701754	0.197938144	0.277985075
RSC30	0.004702194	0.27079646	0.010192525	0.007800312	0.004672897	0.006622517	0.0129683	0.227504244	0.010683761	0.329192547	0.332640333	0.334773218	0.009708738	0.289156627	0.257627119	0.004587156	0.316546763	0.225042301	0.174418605	1	0.00770416	0.002503129	0.01192053	0.008073818	0.011396011	0.303430079	0.001383126	0.4453125	0.2075	0.390455531	0.007052186	0.00330033	0.373809524	0.006711409	0.011157601	0.167664671	0.297921478	0.302	0.296983759	0.297455969
SFL1	0.109204368	0.007672634	0.135773318	0.094801223	0.004016064	0.153061224	0.118668596	0.017971759	0.00742115	0.011363636	0.012820513	0.005847953	0.158663883	0.017582418	0.01754386	0.080237741	0.011437908	0.020565553	0.018072289	0.00770416	1	0.113810742	0.123989218	0.109283196	0.122302158	0.014388489	0.112044818	0.016311167	0.007285974	0.011379801	0.091922006	0.083067093	0.014106583	0.003861004	0.10724234	0.01236476	0.009584665	0.01980198	0.009630819	0.011034483
SFP1	0.101412067	0.005376344	0.137435897	0.218926554	0.001547988	0.078431373	0.10709988	0.011840689	0.00729927	0.004678363	0.005861665	0.003605769	0.148994516	0.012264151	0.007352941	0.087064677	0.009222661	0.010741139	0.008578431	0.002503129	0.113810742	1	0.152761457	0.333740831	0.111510791	0.004237288	0.48657188	0.006309148	0.007194245	0.005861665	0.256410256	0.075619296	0.012755102	0	0.116113744	0.007537688	0.006459948	0.009302326	0.006485084	0.005714286
SPT23	0.124657534	0.011261261	0.12723449	0.086842105	0.008264463	0.116147309	0.145265888	0.020338983	0.003072197	0.011070111	0.018610422	0.010126582	0.167464115	0.020689655	0.01878453	0.128032345	0.008298755	0.021468927	0.0234375	0.01192053	0.123989218	0.152761457	1	0.149400218	0.175693527	0.008982036	0.142857143	0.01210121	0.004545455	0.008599509	0.088915956	0.106741573	0.012032086	0.008	0.11453202	0.021361816	0.002702703	0.018382353	0.009562842	0.008373206
STB3	0.113636364	0.005988024	0.137632339	0.190839695	0.0041841	0.075449102	0.109497207	0.00695825	0.005270092	0.007567568	0.010857763	0.006651885	0.159546643	0.007915567	0.008797654	0.097334878	0.007202881	0.004955401	0.005611672	0.008073818	0.109283196	0.333740831	0.149400218	1	0.10619469	0.006418485	0.315175097	0.008814887	0.002594034	0.008667389	0.237977805	0.095121951	0.01048951	0.004070556	0.124031008	0.004592423	0.003533569	0.014008621	0.003546099	0.006335797
STE12	0.098853868	0.01686747	0.138702461	0.084269663	0	0.148669797	0.159440559	0.009512485	0.013536379	0.010526316	0.009210526	0.008130081	0.175403226	0.01761658	0.014018692	0.104372355	0.007462687	0.013110846	0.008264463	0.011396011	0.122302158	0.111510791	0.175693527	0.10619469	1	0.009771987	0.102464332	0.012865497	0.008278146	0.014550265	0.074168798	0.11550152	0.008608321	0.010526316	0.151556157	0.008510638	0.010279001	0.01303781	0.010324484	0.01283697
STP2	0.001818182	0.19391635	0.010075567	0.001801802	0.002949853	0.005825243	0.008223684	0.165745856	0.005249344	0.210526316	0.203056769	0.216589862	0.006355932	0.193146417	0.18115942	0.001766784	0.204724409	0.169741697	0.144124169	0.303430079	0.014388489	0.004237288	0.008982036	0.006418485	0.009771987	1	0.001579779	0.318458418	0.187311178	0.232662192	0.003215434	0.001934236	0.284960422	0.008403361	0.012759171	0.132723112	0.222797927	0.206451613	0.224543081	0.208860759
SUM1	0.095371669	0.004683841	0.116883117	0.233908948	0.001757469	0.070100143	0.109210526	0.00817757	0.003273322	0.003851091	0.007741935	0.00397351	0.130268199	0.008097166	0.008	0.093278464	0.007309942	0.005820722	0.006747638	0.001383126	0.112044818	0.48657188	0.142857143	0.315175097	0.102464332	0.001579779	1	0.005714286	0.00483871	0.003856041	0.267062315	0.077809798	0.011283498	0	0.111825193	0.006944444	0.002857143	0.010217114	0.00286944	0.00375
SUT1	0.01270648	0.372056515	0.007692308	0.012626263	0.008605852	0.009247028	0.010588235	0.31981982	0.017799353	0.392670157	0.403169014	0.417582418	0.016142736	0.409470752	0.342301943	0.004944376	0.300738007	0.31147541	0.243066884	0.4453125	0.016311167	0.006309148	0.01210121	0.008814887	0.012865497	0.318458418	0.005714286	1	0.235976789	0.403169014	0.012805588	0.003942181	0.398854962	0.018487395	0.013808976	0.226821192	0.319852941	0.349498328	0.326530612	0.376470588
TBS1	0.007462687	0.219367589	0.010217114	0.003683241	0.009202454	0.011976048	0.003333333	0.164794007	0.002695418	0.218468468	0.202672606	0.233890215	0.008592911	0.198412698	0.173992674	0	0.20754717	0.157992565	0.132286996	0.2075	0.007285974	0.007194245	0.004545455	0.002594034	0.008278146	0.187311178	0.00483871	0.235976789	1	0.210762332	0.004918033	0.005952381	0.187032419	0.011594203	0.008077544	0.122969838	0.213157895	0.214128035	0.19895288	0.213822894
TEA1	0.005763689	0.324786325	0.011727079	0.008608321	0.002057613	0.010638298	0.009296149	0.242038217	0.011450382	0.316384181	0.324478178	0.333992095	0.012927054	0.323188406	0.286634461	0.00990099	0.275789474	0.245614035	0.192446043	0.390455531	0.011379801	0.005861665	0.008599509	0.008667389	0.014550265	0.232662192	0.003856041	0.403169014	0.210762332	1	0.007843137	0.007575758	0.304526749	0.011976048	0.016905072	0.163043478	0.27892562	0.328330206	0.270103093	0.306715064
TOD6	0.120639535	0.007125891	0.131782946	0.609958506	0.001788909	0.069565217	0.101851852	0.010663507	0.008361204	0.009150327	0.011811024	0.008086253	0.119617225	0.01336074	0.015133877	0.091539528	0.014947683	0.013048636	0.008219178	0.007052186	0.091922006	0.256410256	0.088915956	0.237977805	0.074168798	0.003215434	0.267062315	0.012805588	0.004918033	0.007843137	1	0.103139013	0.012893983	0.001727116	0.096153846	0.008462623	0.00727802	0.015604681	0.007309942	0.007623888
TOS8	0.112040134	0.001349528	0.184993532	0.094771242	0.008888889	0.106830123	0.106544901	0.008097166	0.002016129	0.001503759	0.001506024	0.001560062	0.127118644	0.00456621	0.005249344	0.110929853	0.005263158	0.006729475	0.003184713	0.00330033	0.083067093	0.075619296	0.106741573	0.095121951	0.11550152	0.001934236	0.077809798	0.003942181	0.005952381	0.007575758	0.103139013	1	0.006700168	0.012820513	0.101470588	0.001644737	0.001709402	0.005961252	0.001718213	0.001457726
UGA3	0.0144	0.260638298	0.014908257	0.012678288	0.004750594	0.006700168	0.005780347	0.209459459	0.017467249	0.254940711	0.280808081	0.267634855	0.009775171	0.237609329	0.216887417	0.01088647	0.28436019	0.201005025	0.169921875	0.373809524	0.014106583	0.012755102	0.012032086	0.01048951	0.008608321	0.284960422	0.011283498	0.398854962	0.187032419	0.304526749	0.012893983	0.006700168	1	0.011415525	0.012693935	0.16064257	0.25282167	0.288	0.260273973	0.247148289
XBP1	0.007952286	0.012131716	0.00530504	0.001956947	0.080291971	0.025974026	0.012455516	0.015517241	0.153061224	0.013972056	0.018072289	0.012552301	0.013422819	0.018335684	0.018425461	0.001915709	0.017156863	0.015490534	0.012875536	0.006711409	0.003861004	0	0.008	0.004070556	0.010526316	0.008403361	0	0.018487395	0.011594203	0.011976048	0.001727116	0.012820513	0.011415525	1	0.008532423	0.015765766	0.007058824	0.01372549	0.004728132	0.011472275
YAP5	0.138282387	0.012971698	0.158071749	0.096100279	0.008833922	0.09502924	0.143631436	0.008168028	0.004909984	0.012936611	0.01164295	0.013351135	0.222567288	0.015274949	0.011454754	0.112970711	0.004366812	0.010514019	0.008097166	0.011157601	0.10724234	0.116113744	0.11453202	0.124031008	0.151556157	0.012759171	0.111825193	0.013808976	0.008077544	0.016905072	0.096153846	0.101470588	0.012693935	0.008532423	1	0.009735744	0.008608321	0.014084507	0.013024602	0.013871375
YER130C	0.006269592	0.237521515	0.010180995	0.007788162	0	0.013311148	0.010043042	0.556989247	0.008510638	0.199626866	0.195530726	0.18129771	0.007744434	0.407224959	0.454011742	0.010752688	0.153039832	0.529535865	0.57253886	0.167664671	0.01236476	0.007537688	0.021361816	0.004592423	0.008510638	0.132723112	0.006944444	0.226821192	0.122969838	0.163043478	0.008462623	0.001644737	0.16064257	0.015765766	0.009735744	1	0.177824268	0.170556553	0.166666667	0.23880597
YGR067C	0.00487013	0.480851064	0.011627907	0.008077544	0.004926108	0.005145798	0.008888889	0.267631103	0.006696429	0.472684086	0.453051643	0.436144578	0.007920792	0.378512397	0.350844278	0.001577287	0.225581395	0.312149533	0.221757322	0.297921478	0.009584665	0.006459948	0.002702703	0.003533569	0.010279001	0.222797927	0.002857143	0.319852941	0.213157895	0.27892562	0.00727802	0.001709402	0.25282167	0.007058824	0.008608321	0.177824268	1	0.223735409	0.737864078	0.586633663
YLL054C	0.009985735	0.264090177	0.015889831	0.011347518	0.00811359	0.011994003	0.013157895	0.221020093	0.003717472	0.282097649	0.280289331	0.282771536	0.019337017	0.312944523	0.260124611	0.006954103	0.520987654	0.220679012	0.180701754	0.302	0.01980198	0.009302326	0.018382353	0.014008621	0.01303781	0.206451613	0.010217114	0.349498328	0.214128035	0.328330206	0.015604681	0.005961252	0.288	0.01372549	0.014084507	0.170556553	0.223735409	1	0.206165703	0.265164645
YML081W	0.008183306	0.493534483	0.012850467	0.008116883	0.007462687	0.005172414	0.007429421	0.253141831	0.009009009	0.483173077	0.502439024	0.475124378	0.006944444	0.378109453	0.337686567	0.003174603	0.193621868	0.299256506	0.197938144	0.296983759	0.009630819	0.006485084	0.009562842	0.003546099	0.010324484	0.224543081	0.00286944	0.326530612	0.19895288	0.270103093	0.007309942	0.001718213	0.260273973	0.004728132	0.013024602	0.166666667	0.737864078	0.206165703	1	0.635897436
ZMS1	0.008403361	0.578217822	0.013569937	0.006944444	0.007920792	0.011782032	0.010335917	0.321252059	0.010989011	0.598669623	0.596452328	0.555803571	0.013586957	0.520325203	0.420415225	0.002724796	0.22417154	0.351851852	0.277985075	0.297455969	0.011034483	0.005714286	0.008373206	0.006335797	0.01283697	0.208860759	0.00375	0.376470588	0.213822894	0.306715064	0.007623888	0.001457726	0.247148289	0.011472275	0.013871375	0.23880597	0.586633663	0.265164645	0.635897436	1
