# Supplementary material for: Msn2/4 regulate expression of glycolytic enzymes and control transition from quiescence to growth
Source: eLife. 2017 Sep 26;6:e29938. doi: 10.7554/eLife.29938 (PMC5634782; doi:10.7554/eLife.29938)
Supplement: Figure 4—source data 1. [file elife-29938-fig4-data1.txt]

WT1	WT2	WT3	WT4	WT5	WT6	WT7	KO1	KO2	KO3	KO4	KO5	KO6	KO7	KO8	KO9	KO10	KO11
15S_rRNA	0	0	0	0	0	0	0	0	0	0	0	0	0	0	0	0	0	0
21S_rRNA	0	0	0	0	0	0	0	0	0	0	0	0	0	0	0	0	0	0
HRA1	6.71202	9.24473	3.87004	4.31629	4.42568	10.4337	7.36207	2.7503	5.0606	2.54996	8.7218	6.49557	7.94534	4.36138	4.60933	5.44367	5.13221	6.75803
ICR1	1.46996	8.33329	7.53687	5.90549	5.68517	6.9949	5.80446	4.81931	6.28509	3.70018	7.10822	6.06896	5.37363	4.9994	4.44859	5.6061	5.89739	7.39466
LSR1	114.646	70.6225	41.3851	63.6287	138.184	71.9932	83.4268	78.8886	44.1573	117.319	31.8497	70.3635	81.4616	79.5917	76.8172	115.609	117.618	38.7055
NME1	38.5074	47.5807	29.3593	25.0506	54.7964	17.6837	29.1672	25.6234	38.0149	46.1985	8.41175	11.8157	16.1105	8.46379	9.04921	13.5035	19.3295	12.6384
PWR1	1.85881	5.55435	7.09176	5.14603	4.17646	5.5569	4.10869	2.84013	4.31512	4.90371	5.11142	4.14044	4.7508	2.59583	3.53172	5.91891	5.80242	5.7184
Q0010	0	0	0	0	0	0	0	0	0	0	0	0	0	0	0	0	0	0
Q0017	0	0	0	0	0	0	0	0	0	0	0	0	0	0	0	0	0	0
Q0032	0	0	0	0	0	0	0	0	0	0	0	0	0	0	0	0	0	0
Q0045	0	0	0	0	0	0	0	0	0	0	0	0	0	0	0	0	0	0
Q0050	0	0	0	0	0	0	0	0	0	0	0	0	0	0	0	0	0	0
Q0055	0	0	0	0	0	0	0	0	0	0	0	0	0	0	0	0	0	0
Q0060	0	0	0	0	0	0	0	0	0	0	0	0	0	0	0	0	0	0
Q0065	0	0	0	0	0	0	0	0	0	0	0	0	0	0	0	0	0	0
Q0070	0	0	0	0	0	0	0	0	0	0	0	0	0	0	0	0	0	0
Q0075	0	0	0	0	0	0	0	0	0	0	0	0	0	0	0	0	0	0
Q0080	0	0	0	0	0	0	0	0	0	0	0	0	0	0	0	0	0	0
Q0085	0	0	0	0	0	0	0	0	0	0	0	0	0	0	0	0	0	0
Q0092	0	0	0	0	0	0	0	0	0	0	0	0	0	0	0	0	0	0
Q0105	0	0	0	0	0	0	0	0	0	0	0	0	0	0	0	0	0	0
Q0110	0	0	0	0	0	0	0	0	0	0	0	0	0	0	0	0	0	0
Q0115	0	0	0	0	0	0	0	0	0	0	0	0	0	0	0	0	0	0
Q0120	0	0	0	0	0	0	0	0	0	0	0	0	0	0	0	0	0	0
Q0130	0	0	0	0	0	0	0	0	0	0	0	0	0	0	0	0	0	0
Q0140	0	0	0	0	0	0	0	0	0	0	0	0	0	0	0	0	0	0
Q0142	0	0	0	0	0	0	0	0	0	0	0	0	0	0	0	0	0	0
Q0143	0	0	0	0	0	0	0	0	0	0	0	0	0	0	0	0	0	0
Q0144	0	0	0	0	0	0	0	0	0	0	0	0	0	0	0	0	0	0
Q0160	0	0	0	0	0	0	0	0	0	0	0	0	0	0	0	0	0	0
Q0182	0	0	0	0	0	0	0	0	0	0	0	0	0	0	0	0	0	0
Q0250	0	0	0	0	0	0	0	0	0	0	0	0	0	0	0	0	0	0
Q0255	0	0	0	0	0	0	0	0	0	0	0	0	0	0	0	0	0	0
Q0275	0	0	0	0	0	0	0	0	0	0	0	0	0	0	0	0	0	0
Q0297	0	0	0	0	0	0	0	0	0	0	0	0	0	0	0	0	0	0
R0010W	278.275	525.932	767.494	535.334	664.137	646.778	604.063	640.149	857.432	1229.32	927.789	1084.45	905.467	942.424	847.976	1013.59	960.664	917.131
R0020C	775.288	1023.91	2025.89	1300.18	1390.08	1402.68	1207.78	1288.44	1309.45	3126.36	1773.14	1994.45	1907.62	1982	1842.46	1914.21	1887.23	1620.65
R0030W	856.02	1397.08	4581.58	2671.94	3246.94	2835.65	2433.64	1759.35	1719.18	5428.8	4149.83	3460.94	3426.48	3764.77	3390.03	3734.78	3822.17	4273.8
R0040C	1097.89	882.634	828.662	569.902	656.32	733.826	743.633	1066.82	1149.19	981.668	865.303	934.08	993.213	1019	984.738	1096.32	1151.15	981.377
RDN18-1	0	0	0	0	0	0	0	0	0	0	0	0	0	0	0	0	0	0
RDN18-2	0	0	0	0	0	0	0	0	0	0	0	0	0	0	0	0	0	0
RDN25-1	0	0	0	0	0	0	0	0	0	0	0	0	0	0	0	0	0	0
RDN25-2	0	0	0	0	0	0	0	0	0	0	0	0	0	0	0	0	0	0
RDN37-1	0	0	0	0	0	0	0	0	0	0	0	0	0	0	0	0	0	0
RDN37-2	0	0	0	0	0	0	0	0	0	0	0	0	0	0	0	0	0	0
RDN5-1	0	0	0	0	0	0	0	0	0	0	0	0	0	0	0	0	0	0
RDN5-2	0	0	0	0	0	0	0	0	0	0	0	0	0	0	0	0	0	0
RDN5-3	0	0	0	0	0	0	0	0	0	0	0	0	0	0	0	0	0	0
RDN5-4	0	0	0	0	0	0	0	0	0	0	0	0	0	0	0	0	0	0
RDN5-5	0	0	0	0	0	0	0	0	0	0	0	0	0	0	0	0	0	0
RDN5-6	0	0	0	0	0	0	0	0	0	0	0	0	0	0	0	0	0	0
RDN58-1	0	0	0	0	0	0	0	0	0	0	0	0	0	0	0	0	0	0
RDN58-2	0	0	0	0	0	0	0	0	0	0	0	0	0	0	0	0	0	0
RNA170	14.3423	35.6815	127.979	82.2852	120.187	92.403	81.2565	24.0389	29.5465	73.3883	82.8523	72.295	90.4465	61.8073	31.1092	49.7349	85.5592	57.2263
RPM1	0	0	0	0	0	0	0	0	0	0	0	0	0	0	0	0	0	0
RPR1	31.0607	33.845	9.58508	18.593	37.8489	12.1366	24.378	14.7615	24.74	45.9201	10.3131	11.2399	17.3669	12.5711	5.21324	14.792	10.4556	12.5501
RUF20	40.3955	39.5351	39.4547	37.2104	46.5084	35.8038	40.161	48.9462	47.1416	56.8076	34.3534	51.4316	40.102	54.5231	50.4725	52.6745	41.6785	40.6179
RUF21	1.39924	3.09783	3.42068	2.711	2.58348	2.24666	1.00501	2.22629	1.68602	3.05522	1.55586	2.38635	3.14676	2.39973	1.37095	1.63569	1.05738	1.88801
RUF22	0.372762	0.7072	0	0	0.372404	0.321028	0.52956	0.991736	0.436179	0.627896	0.30495	0	0.245594	0.265349	0.533884	0	0	0.812051
RUF23	7.24627	0	1.28978	0	4.0922	1.24549	0	0	0	1.26469	0	0	2.91585	1.07393	1.07008	0	2.12711	1.03743
RUF5-1	0	0	0	0	0	0	0	0	0	0	0	0	0	0	0	0	0	0
RUF5-2	0	0	0	0	0	0	0	0	0	0	0	0	0	0	0	0	0	0
SCR1	251.385	275.277	58.4374	133.886	427.794	136.944	224.162	16.0615	13.3807	223.294	42.767	29.4621	65.7295	12.5073	7.43505	73.3146	104.539	60.1612
SRG1	66.1207	35.5891	29.071	33.3542	38.5736	36.8262	27.4993	45.9195	40.1859	53.2407	29.4728	41.25	31.0654	31.9226	26.0589	30.5825	26.592	26.9034
TLC1	71.4964	143.654	54.6	45.2001	38.385	31.4728	36.8176	94.9597	101.65	60.7234	40.0649	49.6316	45.5261	47.12	47.4304	37.3007	38.7194	48.5334
YAL001C	10.3149	22.7988	30.7984	20.9697	21.3539	20.9926	19.2075	17.0488	21.7448	20.4406	25.6335	22.5056	22.1317	20.7998	22.7113	24.2838	24.6547	23.678
YAL002W	17.5165	15.1424	20.0729	19.7231	21.0553	20.2445	19.7666	14.9264	15.548	13.6302	21.5345	16.3591	16.9214	16.2135	16.5554	17.319	18.9869	23.3365
YAL003W	5254.01	2971.84	301.769	1308.12	1713.68	1925.12	2024.75	2793.7	2822.68	736.357	1778.98	1656.95	1601.93	1650.06	1643.68	1901.94	1813.85	1526.45
YAL004W	39.0333	798.11	1367.15	1030.3	1473.53	1492.66	948.586	97.159	192.095	728.624	1384.28	972.996	983.309	829.6	1102.44	1256.16	1263.29	745.739
YAL005C	46.3628	835.576	1372.16	984.625	1663.55	1340.01	929.927	118.543	200.637	807.487	1383.54	984.585	994.674	1041.79	1098.9	1326.86	1293.38	959.314
YAL007C	123.007	325.088	98.2354	131.631	95.012	92.7994	109.167	253	252.466	182.157	157.008	182.616	161.073	167.976	164.95	173.237	159.28	164.662
YAL008W	93.1383	205.547	362.425	255.245	347.782	333.43	312.341	97.3264	125.274	183.476	138.25	218.687	222.015	253.227	243.027	223.727	212.197	206.906
YAL009W	56.1297	51.41	60.5088	64.7009	70.9124	70.4595	76.9172	56.8417	57.0538	61.4994	63.8958	66.7202	89.3174	83.8881	86.6987	87.2046	80.1653	66.3414
YAL010C	22.163	33.7809	36.9069	44.4031	43.1604	47.3677	47.365	22.0118	27.8194	42.9725	44.0795	49.0058	45.0696	46.2506	44.9236	44.8314	41.8638	43.3887
YAL011W	22.8837	23.4348	16.0674	21.7613	20.765	21.3193	19.8989	23.1276	19.8109	18.0469	26.8878	19.1579	19.4454	19.1537	19.4034	20.0159	20.6294	23.9828
YAL012W	1678.69	325.461	35.0281	117.929	92.1384	98.6898	179.853	379.431	324.724	81.8739	140.748	97.2851	105.986	120.509	123.556	135.563	145.233	191.977
YAL013W	58.8104	40.8421	60.3886	51.4496	44.6549	46.1255	42.1874	45.1636	39.6983	36.5041	56.5271	38.4116	41.5908	44.5321	41.0893	42.0282	42.6908	53.8687
YAL014C	81.9039	73.5556	100.297	102.608	102.075	93.5822	85.0199	70.0837	76.6874	91.3217	106.7	89.3268	87.6511	90.46	81.3715	91.0819	88.0474	96.8426
YAL015C	61.9075	46.143	42.1356	28.8462	33.6766	34.5592	43.7956	37.4798	38.8029	45.2784	24.2664	35.0179	39.4982	39.0866	39.5542	37.6177	39.3817	37.8973
YAL016C-A	26.8279	47.6552	109.336	75.3089	81.4338	62.7808	52.2363	24.5657	40.8579	51.2277	57.3929	47.5525	46.4895	42.6405	61.3544	54.0608	59.2219	46.5269
YAL016C-B	5.66163	101.576	320.418	160.837	228.108	173.766	118.018	72.6293	120.158	164.593	195.75	134.553	105.505	123.123	138.846	163.025	98.295	156.549
YAL016W	72.7616	142.791	274.815	206.878	225.111	195.511	167.274	106.384	130.858	174.2	201.977	168.291	166.474	152.797	161.86	156.612	163.79	150.433
YAL017W	1.91241	22.4569	59.6014	31.6711	36.3573	38.235	28.8148	9.95712	15.3976	21.421	28.035	23.1734	22.6008	20.9721	23.2176	21.3477	23.0564	23.6008
YAL018C	22.1289	9.51554	7.06612	12.0718	18.2872	17.3084	19.3607	17.4369	18.1715	6.17272	12.2213	12.5989	13.1941	14.3058	14.1403	14.5948	15.8308	19.9641
YAL019W	66.7665	25.0722	6.8971	11.2614	12.0249	14.781	16.7643	32.0068	18.9325	7.9039	10.3159	10.0746	10.0864	10.1811	11.4198	12.0714	11.6046	12.7039
YAL019W-A	69.1305	67.743	31.6266	41.5555	41.1723	49.4536	49.8978	53.6536	44.5723	34.865	26.7992	38.645	44.8194	47.8763	42.8706	48.2655	44.1798	38.052
YAL020C	29.6991	28.8333	17.5147	24.2858	22.9862	25.2541	25.9989	31.1286	23.8237	20.8755	15.5874	19.1042	24.4144	31.0404	23.3253	26.9183	24.0253	19.0826
YAL021C	65.9166	55.0992	53.1074	50.47	47.6909	50.8214	47.1552	52.6125	51.7814	47.9137	62.7147	48.8956	45.6622	40.1976	46.5485	44.6864	42.9398	50.5586
YAL022C	63.2914	59.5512	30.1176	47.4659	38.5933	39.7589	40.6755	46.1038	50.275	42.9032	42.4806	45.1933	44.2227	49.5683	43.1754	42.8962	46.522	40.0848
YAL023C	170.522	206.125	64.7885	72.0072	58.0842	62.3586	69.0165	168.409	161.843	92.0245	108.831	91.2734	80.166	71.3306	70.8559	81.8878	77.4516	102.071
YAL024C	11.1604	12.1306	7.14148	5.90412	4.91323	5.6646	6.1705	7.69239	8.28951	5.15817	7.62623	5.49385	5.32344	4.48969	5.60079	4.90032	6.07827	7.37547
YAL025C	675.98	45.2898	5.87144	46.5156	43.2023	52.7656	81.5374	184.465	76.6274	20.5306	37.7713	33.6808	37.0733	38.2323	48.955	47.5576	56.1353	55.1369
YAL026C	22.5795	23.0741	15.5112	15.9109	15.1497	15.7745	16.0596	18.4903	19.1919	13.543	20.5485	16.9165	17.6732	15.3102	15.6982	16.2557	18.302	18.5849
YAL026C-A	51.7901	72.9078	69.1319	61.7237	66.5375	63.5863	52.8259	63.7584	86.149	68.5777	61.0023	67.127	70.0723	76.699	64.1369	71.1936	66.0626	87.2167
YAL027W	34.8457	80.5374	114.702	90.8973	104.37	91.8533	84.146	69.2125	83.4566	99.579	72.6431	83.1912	87.1944	92.6234	91.6981	97.7604	104.483	92.4409
YAL028W	1.78127	6.32731	29.2209	22.1924	28.7722	21.7868	16.2036	5.22102	7.37515	18.1598	21.9992	16.3084	14.6229	15.9393	14.7651	14.7919	16.9201	21.5109
YAL029C	40.3601	14.4844	11.4652	11.9988	8.95954	9.00121	11.6076	16.2114	17.6696	14.0102	14.6894	11.6801	12.6404	12.0502	13.274	13.5572	13.007	13.8283
YAL030W	139.967	321.708	683.466	590.589	657.966	630.765	502.009	165.465	298.964	734.146	607.438	712.373	664.399	741.918	644.782	671.499	605.957	574.869
YAL031C	11.585	28.2278	28.4496	30.3469	30.8573	32.1468	29.1973	26.7586	28.9778	24.9903	33.1391	27.4886	27.0394	27.2524	28.9401	30.378	30.2763	30.698
YAL031W-A	4.93075	13.8216	13.2842	11.2223	15.485	15.2498	11.1079	12.2277	23.8579	15.9952	16.4419	12.1676	15.2104	18.7548	12.2745	16.3802	12.5975	26.8478
YAL032C	41.8043	39.2796	61.7802	48.9423	46.9698	44.4832	43.5955	40.5346	37.9452	55.6219	48.2336	37.6896	40.6543	36.9076	35.7844	39.3218	38.8259	39.6557
YAL033W	217.409	107.201	70.1889	73.0414	84.8453	78.1151	86.5244	210.224	145.942	116.269	48.7059	99.1331	104.948	116.5	87.2882	90.2451	90.2831	63.4878
YAL034C	44.5279	57.5588	250.182	167.396	247.026	221.729	144.514	33.8089	39.346	73.7265	109.268	80.3864	80.5682	83.9588	77.8779	85.3205	84.5809	101.187
YAL034C-B	13.4581	15.7906	6.25029	6.90468	7.51341	2.38492	2.46042	16.0841	12.4913	9.10742	6.96701	3.5731	5.63732	5.13861	6.15965	8.53821	8.85011	10.2327
YAL034W-A	33.1641	70.2361	36.0111	30.8476	25.6308	22.7301	23.6007	48.229	46.656	37.7046	31.8183	33.7883	30.5228	27.9427	26.142	25.1748	25.7553	38.8066
YAL035W	211.491	94.7105	67.4211	66.1343	67.868	73.9648	75.6213	113.533	87.6359	55.4647	68.8244	50.2811	57.5194	51.5855	60.469	60.0566	61.731	67.7008
YAL036C	407.611	52.7678	13.9219	64.0694	63.719	75.0282	86.2387	102.942	63.4571	31.5981	44.8244	52.3773	52.7177	57.4502	55.118	57.225	55.2823	54.9307
YAL037C-A	195.662	1057.84	114.657	193.693	430.445	156.51	44.7481	1143.44	667.06	209.365	149.131	262.179	81.9675	259.234	88.5036	214.901	47.0033	138.066
YAL037C-B	2580.26	1361.31	652.835	2122.16	4805.86	5110.6	3748.34	527.929	663.634	1714.35	8108.99	5236.36	4348.89	4169.89	3717.84	3948.85	3851.64	3666.86
YAL037W	21.7689	39.787	20.213	25.4662	26.7936	26.8193	30.1288	41.6094	41.5853	25.8717	21.0113	28.3509	31.1873	32.8422	28.8308	32.4195	31.3672	29.5895
YAL038W	814.797	452.387	199.607	686.206	1492.42	1664.23	1232.19	136.061	187.058	504.539	2325.44	1557.94	1296.28	1092.74	1113.43	1137.1	1146.22	932.842
YAL039C	226.459	137.417	174.739	171.338	154.588	146.142	149.62	150.405	146.507	162.951	143.545	129.179	132.129	148.154	134.343	130.878	135.76	175.778
YAL040C	143.423	39.0297	21.0559	63.6076	25.0674	25.2634	29.7778	56.0228	45.7351	44.0885	32.9387	18.1776	20.7229	22.604	21.9784	22.646	22.6185	25.2167
YAL041W	39.7243	36.2076	23.9783	32.2904	31.4623	31.8682	33.0956	31.3121	35.6116	31.7516	43.8499	33.7601	33.341	31.7078	36.9904	36.1411	39.2953	44.9825
YAL042C-A	17.715	19.1258	9.38725	15.1954	11.3703	12.5777	14.3217	6.87107	10.2431	15.4692	13.6691	12.4967	11.5288	13.4707	11.6455	16.5176	16.7987	11.2116
YAL042W	141.189	155.704	143.299	126.096	107.92	120.107	114.891	133.235	143.463	189.085	171.381	146.406	148.414	150.695	139.833	141.947	134.883	134.933
YAL043C	38.7887	39.3955	36.6011	34.4079	32.3499	35.4148	32.5507	36.0132	34.8473	37.8246	38.6102	35.1584	36.644	35.3148	33.9884	32.902	37.1219	33.0569
YAL044C	737.887	643.537	492.813	608.928	670.173	637.763	620.431	1029.79	892.107	720.637	732.933	912.579	850.114	875.204	801.674	757.397	744.345	792.562
YAL044W-A	357.288	351.555	499.841	452.344	496.267	462.933	443.918	330.097	358.633	537.799	420.916	500.027	485.517	506.845	431.828	458.924	427.223	424.125
YAL045C	18.2905	10.6512	14.3154	21.3818	11.5277	24.5332	19.6948	8.41629	19.8724	20.749	10.7317	15.4368	11.0882	12.7551	23.5677	19.146	12.9741	14.3495
YAL046C	226.869	285.199	216.448	177.892	162.98	177.931	207.268	275.687	312.898	270.507	173.705	222.719	228.549	244.391	233.626	250.466	203.123	243.798
YAL047C	18.1391	24.4934	16.3886	14.7969	18.0663	18.4753	19.4934	17.3111	16.7726	18.0984	16.9838	19.833	21.2266	19.1728	19.1712	20.2646	19.6469	22.0783
YAL047W-A	2.62949	8.34335	8.20863	5.83393	4.27259	7.98735	5.48084	4.3611	5.12866	4.6005	6.50667	8.72023	7.25104	4.81056	4.52328	6.48873	6.4419	4.63511
YAL048C	14.3172	15.3563	21.1818	19.0163	17.6488	23.9288	19.2896	11.0772	13.738	16.5467	21.6962	18.9401	16.9679	15.0206	19.7011	18.4695	21.6578	16.6614
YAL049C	95.2977	188.056	373.497	349.024	412.322	384.176	318.113	110.961	165.422	375.142	355.854	373.809	358.746	373.759	340.33	335.224	338.743	331.47
YAL051W	19.2282	24.4814	26.7968	23.8676	26.8397	29.7846	25.2872	22.2244	21.8675	23.7648	30.8858	26.2405	24.6909	23.7189	25.4804	27.4776	28.664	27.5736
YAL053W	265.69	148.415	109.124	166.863	133.77	120.426	125.752	200.829	160.643	96.6232	138.371	111.049	110.4	108.853	118.367	112.074	119.053	131.457
YAL054C	9.68674	38.6113	5778.37	2133.61	1709.66	1253.84	789.449	11.2723	25.9929	5640.31	2195.35	965.139	856.413	703.38	736.979	856.189	811.946	1055.58
YAL055W	16.05	46.5902	51.2105	81.9577	90.276	85.4034	74.8465	45.0149	59.6561	55.7266	78.0489	84.2432	83.4321	96.2902	84.8362	85.3358	86.4191	92.1501
YAL056C-A	115.6	63.4077	31.474	41.6704	50.8367	45.9952	62.3843	62.0444	49.1784	49.3322	51.7629	63.1024	44.346	60.5106	58.7392	58.3145	65.7531	55.3863
YAL056W	4.43551	32.7542	67.3283	47.3422	53.6409	51.9908	41.1015	22.5666	32.1214	40.6813	46.7271	43.1768	40.7295	44.234	43.8585	40.813	41.6612	35.4346
YAL058W	44.1882	21.794	10.7157	15.5526	20.4714	20.3606	23.1736	16.6281	15.9755	15.1529	17.2283	20.8788	21.737	22.6861	19.3832	22.1268	20.8309	19.4068
YAL059C-A	0	0	0	0	0	0	0	0	0	0	0	0	0	0	0	0	0	0
YAL059W	948.642	37.6108	17.4341	66.411	62.749	80.2204	123.902	311.773	95.2486	39.4308	40.7493	71.0631	80.1033	94.7299	90.9011	83.5068	88.6032	68.6283
YAL060W	36.9744	236.502	384.517	281.489	344.039	316.826	234.781	74.0327	96.826	183.116	102.171	132.063	132.01	129.7	127.887	135.769	139.938	141.5
YAL061W	2.14682	20.4116	226.856	191.106	248.561	247.816	216.88	7.26783	8.83113	96.4012	49.1479	69.5889	70.1288	66.6651	59.9907	56.2144	54.3931	61.7386
YAL062W	184.823	125.28	99.5354	210.931	250.34	189.527	225.993	98.8299	83.0326	184.182	159.59	155.996	217.938	219.611	200.215	146.376	180.044	172.394
YAL063C	1.82157	2.57078	2.65607	1.95165	1.75183	1.72815	1.46271	2.96562	2.78222	2.08926	2.65164	1.97996	2.2529	2.35237	1.89701	2.5269	2.63284	2.10482
YAL063C-A	20.9435	17.3405	11.158	10.1564	15.3113	15.5386	25.576	7.57327	19.9141	17.9214	14.9094	27.7625	33.8942	38.0754	27.9213	30.807	41.0825	23.1056
YAL064C-A	0	0	0	0	0	0	0	0	0	0	0	0	0	0	0	0	0	0
YAL064W	6.44107	6.91215	8.28681	5.90811	6.32867	4.69274	3.23144	6.17115	5.39662	11.7809	3.74945	3.89624	5.40755	9.10348	4.56803	6.26597	8.13967	7.98618
YAL064W-B	0	0	0	0.493497	0.575964	0.51383	0.418044	0.419788	0	0	0	1.31991	0	0.443384	1.32688	0.518496	0.442896	0
YAL065C	0	0	0	0	0	0	0	0	0	0	0	0	0	0	0	0	0	0
YAL066W	0	0	0	0	0	0	0	0	0	0	0	0	0	0	0	0	0	0
YAL067C	0	0	0	0	0	0	0	0	0	0	0	0	0	0	0	0	0	0
YAL067W-A	476.471	513.561	41.9974	176.936	193.528	283.273	290.241	200.218	247.782	120.68	172.798	204.278	190.94	220.897	164.447	143.971	174.433	163.865
YAL068C	76.1997	63.9917	7.80434	29.7803	26.0329	31.03	43.2565	29.4942	28.1164	12.5975	22.7928	32.3532	23.7044	24.4162	28.1616	24.4844	24.6642	13.679
YAL068W-A	0	0	0	0	0	0	0	0	0	0	0	1.42811	0	0	0	0	0	0
YAL069W	8.79037	6.30508	12.5251	10.271	3.92403	4.14488	6.23928	8.38575	3.9984	7.41745	1.59633	2.06102	3.84423	0.690298	0.692978	8.30498	2.13913	3.63685
YAR002C-A	395.783	540.349	230.808	294.742	319.372	281.669	311.891	470.779	480.93	442.58	332.998	418.461	392.89	412.041	379.145	401.869	386.397	383.938
YAR002W	118	53.1291	36.0443	45.0044	41.3425	42.6507	48.4166	54.3293	54.0889	35.3646	44.9181	39.5163	40.5653	41.8706	42.6303	42.9166	42.1139	42.6546
YAR003W	38.6042	48.5259	22.3475	33.2308	34.4474	33.0979	34.4867	43.6745	42.0597	39.6406	30.8487	41.3267	37.7406	37.0237	36.0031	40.9481	34.7663	30.6235
YAR007C	24.9986	184.086	73.0203	83.4421	77.972	80.1331	82.3877	90.788	81.221	96.2868	101.933	105.401	102.479	90.7255	100.289	94.093	92.1239	79.3336
YAR008W	41.8644	153.816	23.4373	50.2417	29.7559	28.136	45.2262	91.1058	73.4811	64.3293	50.2905	68.0766	59.1253	62.0601	61.6035	55.3286	51.5928	44.1368
YAR009C	0	0.0217125	0	0	0	0	0	0	0.0200209	0	0.0276004	0	0.0222405	0	0	0	0	0.0243249
YAR010C	0	0	0	0	0	0	0	0	0	0	0	0	0	0	0	0	0	0
YAR014C	72.8845	48.1163	27.1206	30.8942	30.6677	34.8618	34.6644	62.0004	48.3294	37.3887	40.2089	36.3909	38.0985	38.247	42.2688	44.9425	46.1896	46.1284
YAR015W	813.3	654.795	101.495	227.23	223.682	212.743	254.27	1013.68	660.831	233.234	312.585	284.217	281.654	289.125	291.68	285.545	303.266	284.991
YAR018C	27.3607	15.0227	59.591	83.094	13.5387	10.8771	15.855	24.9128	21.7634	55.8596	45.841	22.642	32.8771	33.3446	24.5702	23.8141	19.6238	27.1775
YAR019C	11.413	11.5194	17.8661	14.2602	14.0278	13.892	10.7669	8.22394	9.59147	11.9373	13.1075	8.55212	10.0197	9.0771	9.04309	9.43705	8.61945	10.934
YAR019W-A	3.83127	5.68351	4.72491	4.28925	4.32057	4.47008	5.77921	2.6064	3.22603	5.12988	6.81954	1.63523	5.00506	1.09328	3.28354	5.19447	3.33187	3.8791
YAR020C	50.8835	101.032	121.595	116.878	174.401	137.225	127.031	200.052	144.428	179.872	224.569	433.786	435.543	499.162	546.398	697.358	733.888	1039.39
YAR023C	15.2222	27.6517	32.4961	32.9368	39.198	48.3684	37.04	19.5827	27.1524	28.1209	22.8794	31.1185	33.8651	35.22	27.6696	29.8748	32.4344	26.8213
YAR027W	92.1401	205.426	294.265	246.14	274.792	238.601	203.809	249.241	235.751	208.231	133.741	192.815	189.296	205.968	200.311	190.133	182.397	161.14
YAR028W	37.7547	19.4494	17.6723	30.6995	24.118	27.6574	23.581	29.0914	36.1984	25.4104	23.8308	38.7719	37.4669	33.0098	26.8196	29.2209	27.5901	28.5728
YAR029W	41.3855	17.8734	52.8248	16.5913	17.721	19.72	12.6878	39.6118	66.7005	45.584	14.7513	10.9628	27.0972	16.3912	10.9835	21.9409	20.7719	42.8627
YAR030C	8.07573	11.0359	19.309	15.9905	14.6528	12.0807	4.97631	22.1151	20.592	9.89062	5.0969	12.719	14.0037	10.2873	7.05808	8.27689	10.3353	15.259
YAR031W	7.84892	10.7793	10.5784	9.93227	15.5639	11.7331	9.67577	9.78	7.17736	14.1718	7.48427	8.67565	8.51722	9.54915	7.77648	9.00031	8.87037	8.71411
YAR033W	13.8909	8.03064	6.79311	10.7155	8.5634	11.3187	10.6874	11.1513	10.369	11.8345	8.61959	10.3382	13.5003	13.5883	11.904	12.1618	10.4229	11.9627
YAR035C-A	188.162	0	664.874	0	183.48	0	131.261	0	335.511	1753.23	0	0	0	134.89	0	0	0	137.487
YAR035W	10.4449	53.7119	292.909	86.9543	65.9153	35.128	19.8863	22.3032	32.3777	317.682	72.4512	26.5905	21.469	22.8408	20.9468	26.9881	27.7371	36.7882
YAR042W	25.5641	21.5265	45.1536	30.8195	30.0374	29.2679	25.5697	17.5594	20.6509	29.5939	28.3632	20.8548	22.3173	20.4033	20.9959	21.5738	23.82	26.6955
YAR047C	0	0	0	0	0	0	0	0	0	0	0	0	0	0	0	0	0	0
YAR050W	0.585615	1.01038	2.66632	1.51648	2.31324	1.80335	1.25666	1.84313	1.47762	2.63983	2.49635	1.719	1.74254	2.2352	2.31638	2.41604	2.14579	1.9766
YAR053W	28.761	34.9611	23.2041	25.0331	46.4946	44.5984	40.937	53.65	38.7385	30.2991	20.3685	58.1023	59.6219	72.6988	48.13	61.2833	60.9527	40.5288
YAR060C	0	0	0	0	0	0	0	0	0	0	0	0	0	0	0	0	0	0
YAR061W	0	0	0	0	0	0	0	0	0	0	0	0	0	0	0	0	0	0
YAR062W	0	0	0	0	0	0	0	0	0	0	0	0	0	0	0	0	0	0
YAR064W	0	0	0	0	0	0	0	0	0	0	0	0	0	0	0	0	0	0
YAR066W	1.69185	2.70525	0.648753	0.973502	0.693382	1.42303	0.839712	0.970429	1.41628	0.810276	0.583252	0.679618	0.469983	1.01863	0.682931	0.816016	0.877159	1.73921
YAR068W	5.70742	6.19354	2.51735	2.91869	3.62324	4.05991	5.1296	2.13974	1.64798	2.387	2.57408	3.09044	2.34304	1.97274	1.97818	2.02919	3.19902	2.88347
YAR069C	0	0	0	0	0	0	0	0	0	0	0	0	0	0	0	0	0	0
YAR070C	2.33561	1.49168	2.16329	0.960816	2.36263	1.01593	0.837409	0.781422	0	0	0	0.84331	0.778816	2.5388	0	2.03048	0	0.87738
YAR071W	0.902648	1.24787	0.805665	1.52678	1.59946	1.67147	1.32786	1.86091	2.11194	1.54734	1.4489	1.70706	2.15608	1.45962	1.45788	2.1198	2.60571	1.67546
YAR073W	1.04797	1.18999	1.12134	0.511083	0.312664	0.17906	0.518555	1.94842	1.17129	0.3578	0.6832	0.14819	0.548136	0.742818	1.04335	1.23841	1.51971	0.750891
YAR075W	0	0.244332	0	0	0	0	0	0	0.227224	0	0	0	0	0.27502	0.275553	0.326372	0	0
YBL001C	1359.9	1426.96	3362.12	3601.49	4369.29	3978.64	3002.59	744.104	1057.81	2461.53	1438.99	2439.98	2334.52	2638.61	2151.97	2113.3	2017.37	1480.92
YBL002W	1157.22	4606.85	1353.31	233.832	241.777	186.387	359.371	3097.82	4182.07	1404.25	989.528	1893.09	1480.55	1387.96	1426.05	1505.14	1380.72	1736.31
YBL003C	395.525	4231.17	1515.19	255.143	288.029	316.627	407.028	3004.2	4169.99	1769.02	867.94	2073.36	1584.14	1605.77	1575.37	1554.98	1375.98	1286.84
YBL004W	69.6992	7.64689	6.67992	10.3465	9.8815	11.1272	12.5056	25.3301	12.4472	7.39933	10.8045	8.51977	9.76271	8.79944	10.5389	10.4328	11.0004	12.154
YBL005W	25.3195	18.2484	17.0883	13.6693	15.6639	18.9305	19.1587	14.6904	15.5763	17.8529	18.1755	17.6235	19.0169	15.7625	17.451	19.4036	19.6173	21.1549
YBL005W-A	0	0	0	0	0	0	0	0	0	0	0	0	0	0	0	0	0	0
YBL005W-B	0.0233223	0.0146749	0	0	0.0233365	0	0.0327228	0.0155654	0	0.0199606	0.0187397	0	0.0302613	0.0658308	0.0656561	0.0195428	0.0335534	0.0165047
YBL006C	166.813	128.452	111.201	153.298	149.939	149.864	126.5	184.057	172.254	131.552	129.25	161.064	149.618	184.862	154.775	164.007	138.047	127.502
YBL006W-A	1464.07	1202.05	978.953	1419.19	1253.74	1369.74	1153.73	1750.37	1645.64	1101.87	1104.24	1441.98	1254.55	1617.29	1440.18	1450.92	1333.28	1029.63
YBL007C	24.4982	44.267	72.421	62.1348	57.552	58.8319	48.8341	34.2983	38.5143	44.0471	56.8855	40.5462	43.4603	39.0964	40.9684	42.4929	42.8827	43.7833
YBL008W	31.026	31.1346	13.424	14.9189	15.8509	19.6165	20.6677	24.094	22.6799	15.1764	16.1356	18.6231	19.2922	18.8345	20.4899	19.6129	20.6466	20.8518
YBL008W-A	7.0295	13.3233	2.07967	1.86051	6.81243	1.95129	3.26118	4.64944	8.14447	3.88814	5.59067	4.85024	6.01055	6.46518	6.53742	7.8216	3.38879	5.04837
YBL009W	33.9901	52.6148	23.0437	23.4866	14.0174	14.0535	17.1015	47.1816	38.2269	28.2213	31.7965	26.9689	24.92	24.566	23.6245	25.8695	22.8491	33.5656
YBL010C	26.8399	78.6241	31.2485	45.1851	31.7112	32.5913	42.7373	57.1145	58.0959	41.5884	50.0563	49.1618	38.4468	49.6961	42.8596	45.2946	40.5931	45.9893
YBL011W	43.0027	41.3946	30.0473	27.5448	21.8876	24.0243	26.0923	39.1828	36.9341	30.2434	30.0626	24.7954	26.9154	23.8913	26.7082	28.3616	28.2388	29.1814
YBL012C	6.28926	9.77405	10.6901	5.8273	5.41075	7.24559	6.28309	7.50268	5.72585	6.05287	7.4154	3.09688	2.81811	4.42814	4.7902	6.89795	5.53487	5.15705
YBL013W	2.43359	2.05876	3.5566	2.33481	2.611	3.22921	2.11684	1.69419	2.25348	3.2538	4.0732	2.57512	2.99995	1.86961	2.27645	2.55545	1.99969	2.82876
YBL014C	43.8821	11.1409	12.6676	17.3729	15.4991	15.3195	15.5619	17.1866	12.704	14.259	20.467	15.8112	16.5623	16.0627	15.3788	16.4286	16.5635	14.8653
YBL015W	29.5037	283.451	453.093	220.834	148.633	125.478	124.78	165.108	282.179	190.036	122.41	91.4696	101.457	96.4045	104.118	104.559	113.753	144.211
YBL016W	210.765	171.14	40.1095	40.4453	52.0804	57.0323	69.3294	455.942	241.653	82.7795	100.085	126.552	125.993	160.327	173.22	190.414	192.182	228.078
YBL017C	26.9638	36.5567	41.8607	30.0524	32.5605	30.3319	28.8397	43.7274	36.2028	38.0648	42.2629	31.9811	33.4558	31.1762	32.7285	35.4923	34.3453	43.0893
YBL018C	385.468	269.119	151.442	281.233	255.676	249.609	249.006	229.787	219.06	349.302	225.446	326.915	294.034	357.475	289.168	311.794	269.093	220.618
YBL019W	19.8489	34.0692	36.5892	32.6921	38.2008	42.238	38.6293	28.9692	29.8846	28.365	28.8003	34.0315	33.6276	33.7473	36.0509	35.5705	33.4712	30.5993
YBL020W	87.0208	68.5793	37.4759	50.2214	45.996	52.7074	56.9497	78.1104	76.2367	53.4905	59.9027	58.1654	57.0296	56.6657	53.7383	56.3808	57.6011	57.3183
YBL021C	155.515	164.947	91.8374	103.845	81.6016	88.2634	85.7543	240.119	202.145	99.6587	89.3946	95.2371	98.8991	107.257	105.057	103.79	108.489	104.082
YBL022C	34.1629	135.686	115.785	63.0755	64.4144	71.5988	66.4623	56.9253	84.6305	81.0412	78.5599	66.8612	72.0067	67.9798	75.2915	76.6348	80.6402	73.1288
YBL023C	40.8532	34.9897	16.9986	27.201	18.7382	21.7029	22.9483	28.1819	22.8469	24.502	22.906	19.5779	20.3573	18.1724	19.5917	18.2537	16.9081	18.5994
YBL024W	313.852	56.3247	21.357	45.7598	44.0226	48.2719	59.7745	99.3826	62.6363	32.1181	42.1617	34.2107	37.142	35.0378	39.277	37.0917	40.3745	43.3685
YBL025W	111.867	63.1903	116.769	91.8074	85.3537	86.4326	89.1793	66.3193	64.7208	85.5605	74.3152	93.0916	87.4759	87.0181	78.9364	74.9478	81.2798	65.9082
YBL026W	1280.41	904.125	765.736	803.531	870.467	737.196	702.776	1093.69	1143.32	1024.16	536.166	1025.36	1016.28	1244.19	941.639	1007.44	1006.05	696.935
YBL027W	6470.12	2615.56	618.258	1734.2	2134.25	2113.27	2170.11	3968.52	3363.21	1262.79	1636.56	1662.75	1729.16	1983.8	1909.55	1981.71	1960.13	1838.71
YBL028C	2744.55	284.659	37.7805	243.638	260.821	278.392	370.734	955.633	475.578	173.485	171.712	277.411	294.996	386.297	347.264	325.147	334.99	258.167
YBL029C-A	185.961	350.768	755.204	810.664	1019.78	832.251	597.504	437.953	505.988	418.076	420.204	573.23	523.169	590.731	519.364	578.272	483.658	511.449
YBL029W	88.176	39.1815	52.7355	56.3452	80.6924	79.4112	69.45	58.8312	59.2759	54.3184	48.8934	60.8765	63.7323	68.9207	64.2968	72.9013	73.9226	64.3305
YBL030C	1077.7	2463.06	1423.5	1126.01	800.317	766.691	860.966	2612.64	3178.21	1272.27	1140.46	881.091	953.256	936.069	986.716	1083.55	1038.46	1217.54
YBL031W	8.35923	44.9774	14.8127	19.5021	17.9883	13.1935	16.4042	21.8156	30.9857	17.419	17.6431	23.3386	19.8099	18.1545	20.6503	15.8119	17.2119	21.4297
YBL032W	75.8535	109.721	126.759	74.5401	57.431	50.4368	52.9765	88.2978	118.455	94.6305	78.8168	81.6966	76.327	66.9082	67.7581	69.2228	64.9058	73.0996
YBL033C	292.7	129.587	189.019	208.589	186.007	170.304	163.037	138.157	133.875	170.384	182.458	144.016	143.109	152.613	147.044	152.063	155.36	151.915
YBL034C	8.967	17.1853	12.2975	10.5296	9.6171	9.5802	9.27724	10.1937	11.1701	11.2123	14.5081	10.6337	11.7029	9.95498	9.4925	11.716	10.879	14.9201
YBL035C	19.8562	60.526	11.1391	24.5661	18.1772	19.1854	21.1613	26.1677	21.5365	21.1164	27.6161	24.8146	20.1366	20.9986	20.3123	22.3243	21.457	27.6027
YBL036C	346.753	174.503	166.883	190.945	209.021	176.087	180.134	197.588	176.663	197.872	166.655	205.984	191.529	215.456	183.323	184.372	175.449	165.712
YBL037W	10.4909	25.3942	25.5796	22.229	20.9762	21.0312	18.7355	20.4093	25.3943	18.1323	23.8902	20.3202	19.9906	18.4893	20.0551	22.0371	22.2161	23.764
YBL038W	126.32	354.231	206.989	161.641	146.8	143.662	152.294	299.335	390.798	210.237	127.813	182.204	193.965	198.561	210.458	197.05	191.848	167.67
YBL039C	804.407	29.4799	3.19534	29.4481	25.5105	31.8264	62.7336	146.863	56.2752	18.0355	24.6872	23.9421	29.43	30.3138	34.9861	36.3516	41.7612	38.5752
YBL039C-A	0	0	0	0	0	0	0	0	0	40.6438	0	0	0	0	0	0	0	0
YBL039W-B	116.801	433.226	1511.89	1547.71	1733.27	1619.86	1039.48	365.3	492.553	2272.57	1222.41	1868	1583.75	1804.56	1404.69	1501.85	1358.67	1113.57
YBL040C	251.622	438.332	260.812	324.554	305.475	252.892	239.954	460.697	559.173	469.846	234.191	371.018	335.271	394.269	337.081	368.144	312.036	256.808
YBL041W	382.313	465.535	761.67	549.6	565.352	519.487	463.992	393.731	416.288	511.826	612.634	529.201	526.597	548.681	512.976	505.957	505.393	410.273
YBL042C	510.772	55.0512	41.947	92.3518	71.5631	83.9714	106.308	160.87	88.3997	71.4365	118.41	76.292	72.1814	74.2288	80.3838	84.5245	87.1167	102.189
YBL043W	69.793	192.447	60.2786	107.814	87.8082	73.5713	66.545	196.091	312.419	75.293	62.1747	49.249	68.3197	66.2801	72.726	61.6317	65.6888	65.6646
YBL044W	0	0.352502	3.61039	0.947521	0.558779	0	0.401832	0.767045	1.35481	2.4824	2.83532	2.46246	1.50357	0.409681	2.05124	0.972062	1.66131	2.04879
YBL045C	179.896	674.633	1230.47	955.693	653.96	577.357	497.584	842.812	1040.4	724.993	552.386	527.197	541.223	519.376	559.12	572.047	533.904	506.879
YBL046W	57.5433	52.841	43.8699	38.9247	39.4786	37.5895	37.5297	46.1568	45.0953	35.1995	44.3945	37.5174	35.4378	34.4382	38.5463	36.2984	36.2664	43.528
YBL047C	17.5495	44.6569	94.1892	59.011	57.7834	53.9852	44.008	34.5531	41.8046	50.2147	57.0833	40.9883	43.4177	39.1976	40.4727	41.6488	44.3285	54.3208
YBL048W	215.249	246.326	356.488	428.167	662.58	650.83	456.874	207.643	213.776	417.609	385.491	536.501	498.629	555.777	508.172	566.661	530.076	581.333
YBL049W	434.932	346.227	534.562	715.871	1056.3	954.807	787.719	242.162	294.03	583.553	544.912	819.493	738.689	799.323	757.963	775.794	772.537	628.58
YBL050W	98.1606	231.469	312.638	255.89	267.872	243.692	211.094	155.868	215.263	249.586	231.127	237.573	235.473	253.823	249.122	248.374	239.048	224.319
YBL051C	92.1751	49.3975	50.1951	60.6461	60.1939	57.2449	57.1086	53.5621	52.6758	46.3203	65.5488	49.8975	46.3184	46.1796	46.7686	43.8153	48.304	60.7367
YBL052C	21.6545	29.4244	34.8779	26.337	27.8318	26.3914	26.5209	27.7835	28.6921	25.5358	26.3645	30.8684	30.6858	31.4453	26.1191	30.5698	30.9472	27.7436
YBL053W	8.39067	9.94655	17.4028	14.4707	20.1	15.046	11.2018	17.9666	15.8587	9.66421	15.9305	14.1329	11.0275	17.7399	12.0614	14.1141	13.1066	20.0063
YBL054W	284.486	19.4126	13.8166	31.8109	43.2665	47.7229	53.5665	117.114	39.1996	28.1891	29.9912	37.1194	46.6709	52.9566	48.333	49.5121	52.1428	55.2256
YBL055C	130.743	46.9375	34.8513	48.2421	39.2214	39.9611	46.6205	51.0434	46.4837	41.9998	37.3606	40.8184	42.6222	43.0659	38.46	35.8726	38.4313	40.4579
YBL056W	158.189	172.243	190.855	172.827	174.043	161.702	147.173	123.931	140.242	141.016	137.142	147.077	153.689	135.782	146.989	139.148	138.963	113.647
YBL057C	128.344	117.37	84.7395	92.9408	91.1656	94.4458	88.1256	91.4465	100.349	108.352	90.5312	116	108.742	116.816	106.005	108.725	100.329	102.716
YBL058W	69.8818	167.38	345.981	250.506	260.665	251.319	205.687	91.7317	107.199	204.661	219.704	187.034	199.824	203.034	194.083	179.792	178.648	152.856
YBL059C-A	231.429	817.92	680.664	386.937	300.25	313.468	328.39	488.486	813.24	679.837	259.414	386.99	405.439	451.076	425.244	405.026	408.29	336.616
YBL059W	40.6736	90.7764	75.0023	74.4324	78.9686	69.4911	70.7633	72.1606	89.0087	81.3604	69.5274	81.818	83.6694	88.1183	73.7792	74.6071	74.4022	73.9094
YBL060W	26.8179	26.0558	22.7871	23.9705	25.3308	25.0948	25.6382	22.3065	20.5083	24.6582	21.3152	23.8743	25.2861	25.01	24.2474	25.3847	24.0778	20.2222
YBL061C	77.1301	43.728	13.683	26.0009	19.6846	22.2763	25.5506	53.7657	41.6338	21.0041	23.6775	21.7072	20.2182	23.8798	24.6182	24.4009	23.8623	32.3137
YBL062W	1.30225	0.408458	0	0	0	0	0.448538	0	0	0	0	0.451612	0	0	0	0	0	1.01592
YBL063W	9.50309	25.9076	31.4324	14.7364	13.5141	14.5172	12.7518	16.7404	19.2254	18.5322	19.0161	17.0186	18.4994	15.8608	15.1717	16.0538	14.5462	14.0786
YBL064C	81.0729	383.185	1447.31	974.517	1359.13	1102.18	792.316	133.883	208.466	496.063	482.95	555.015	572.676	595.982	588.444	589.09	576.887	483.911
YBL065W	3.00016	6.04125	29.0514	4.77702	5.03605	6.26936	4.6732	7.55939	6.19711	11.413	14.0419	2.64769	7.84489	3.71736	5.87521	5.08651	7.07775	8.58999
YBL066C	14.6625	13.588	33.1244	17.3403	15.0392	14.9336	14.6323	23.331	21.7808	18.5667	21.3857	12.1487	14.5908	11.8596	13.0662	13.9878	14.7775	22.4414
YBL067C	45.7272	31.2368	207.481	142.084	140.073	139.545	111.527	38.1104	37.2486	152.853	134.983	103.219	90.9658	88.7791	83.0354	87.6723	83.4102	87.223
YBL068W	245.481	75.6756	27.7795	60.8632	57.917	55.4932	74.4044	127.542	89.8896	48.5118	47.1574	57.8928	55.4065	59.9713	60.1463	56.1527	64.6135	58.4399
YBL068W-A	602.937	89.1677	56.5545	68.4643	96.0168	42.3139	71.9979	159.49	124.817	58.6529	54.3826	37.6888	60.9646	78.4109	76.8614	60.1973	60.3244	88.0052
YBL069W	251.874	34.0687	18.5436	23.6313	19.1739	25.1918	32.6012	53.9403	51.2113	15.7368	21.0367	24.2473	24.9061	23.3092	23.1555	26.6227	28.286	34.6283
YBL070C	53.0536	11.2973	5.86108	8.08732	12.6308	9.16975	10.4196	20.8867	15.7933	6.33482	3.42681	6.00436	9.99321	7.82049	10.9144	10.1009	6.79798	15.6144
YBL071C	1004.53	83.1248	101.18	158.583	144.312	140.919	164.51	165.832	103.328	114.581	112.369	120.685	113.419	135.701	125.273	110.372	111.73	116.258
YBL071C-B	103.354	33.5172	95.3072	0	53.0083	0	0	69.563	31.2443	0	88.3892	38.478	0	0	0	0	39.6653	39.3405
YBL071W-A	1886.56	119.32	185.663	268.673	305.257	273.095	333.037	292.422	160.666	240.737	217.806	196.545	200.157	222.185	233.025	193.47	234.728	257.409
YBL072C	1518.19	747.711	142.326	359.247	456.718	457.997	482.727	896.149	814.711	264.307	308.569	325.221	347.72	379.202	384.387	387.894	391.981	349.132
YBL073W	41.9795	11.6809	5.83792	29.9697	22.2989	32.6671	31.273	10.3679	12.6284	17.7046	25.5913	28.4429	24.2848	14.9926	17.744	17.632	24.5755	21.2252
YBL074C	15.0401	6.76096	7.23801	12.5115	9.26271	11.1575	9.93072	6.12037	6.04566	7.68885	13.0753	9.73211	8.78916	7.7696	8.25938	9.89831	8.68205	9.77602
YBL075C	73.2896	48.4194	2042.35	1859.06	4127.86	3779.43	1996.5	32.3424	34.7612	614.581	1922.9	1536.24	1752.88	1970.97	2291.62	2714.16	2529.99	1337.02
YBL076C	393.675	162.228	58.132	100.722	96.7587	103.058	110.055	262.728	190.265	81.5231	107.177	85.5416	91.1216	90.7342	102.93	105.123	113.404	92.6925
YBL077W	109.074	48.0026	14.9192	31.9609	32.3179	27.9562	35.1454	105.224	64.2273	26.5479	35.0567	30.1726	32.5313	35.0697	27.9372	41.3697	30.2517	44.8387
YBL078C	90.7435	260.04	1128.01	832.727	1027.87	983.059	708.868	149.137	244.256	704.476	723.862	675.954	660.102	673.139	629.341	573.7	576.895	574.512
YBL079W	51.8248	24.2299	25.5491	21.7292	19.6644	17.4097	19.0702	31.7788	25.566	20.7407	23.3353	18.9774	19.3032	17.4816	19.6555	20.8893	22.1468	23.226
YBL080C	6.32642	49.1514	46.5463	24.4384	20.8618	23.108	20.334	21.8864	36.8011	37.9025	25.0075	26.4936	27.1775	25.6433	26.8562	27.5033	28.6765	27.5956
YBL081W	391.095	61.797	7.98982	20.162	11.1839	14.7129	28.0254	111.087	65.4277	18.2116	22.6161	13.8562	17.3791	17.937	18.9196	18.81	19.5061	24.1994
YBL082C	100.688	45.9598	20.0243	27.7074	22.5811	29.0332	34.0875	41.4662	39.9628	31.9806	25.5736	30.0185	31.7517	30.7386	30.9397	29.6387	29.2792	24.0438
YBL083C	101.082	62.1425	23.2063	32.2734	20.189	24.6932	47.1687	51.3349	46.6475	37.1401	27.8284	39.9467	39.7255	41.6514	29.1123	32.6799	48.5658	42.4563
YBL084C	41.519	29.1002	65.9301	45.0203	49.3388	47.6478	40.2955	30.783	31.7342	37.4119	41.6835	32.8775	34.8157	30.8381	32.2499	32.4344	37.1952	36.8567
YBL085W	11.9327	29.9394	29.8304	22.5108	19.8021	19.5526	19.8043	29.527	27.0916	19.4387	29.3527	21.3551	20.8893	18.8365	22.0628	20.9216	22.2865	29.193
YBL086C	8.10145	13.7589	55.9542	43.9774	44.5208	46.2557	34.3885	6.73609	8.53371	20.9487	23.3008	21.2383	18.105	22.1996	19.1769	20.9596	20.0176	20.3096
YBL087C	4177.64	1455.49	168.413	476.687	622.063	688.764	864.314	2445.34	1935.36	502.864	513.027	654.996	709.823	831.547	816.66	818.071	818.455	759.433
YBL088C	6.84496	9.18036	11.1842	10.2789	10.5679	10.3458	9.4004	7.7574	8.70018	12.6868	14.9088	10.9643	10.6206	9.30269	9.71465	10.8543	10.6749	14.0335
YBL089W	54.2928	47.3742	35.7117	36.9478	38.0807	36.7266	40.8058	41.245	47.1515	36.8094	33.4605	34.4095	34.9649	33.2531	33.6569	38.3383	36.0108	33.3895
YBL090W	176.587	440.973	308.698	180.495	166.681	150.527	143.47	356.722	517.093	309.333	117.224	174.441	191.532	234.725	220.644	209.259	195.322	163.209
YBL091C	171.656	160.833	125.461	132.509	142.616	126.91	135.496	115.796	130.591	136.987	135.876	142.477	149.1	147.577	144.55	141.429	136.174	121.74
YBL091C-A	36.6151	70.9763	71.2172	71.9276	70.7165	67.4454	69.8004	40.2077	67.1458	59.8931	60.9147	58.5605	65.0031	70.6562	63.5747	66.9373	60.0266	73.5239
YBL092W	15393.3	5744.18	918.58	3022.85	3667.77	3670.72	3876.43	10033.8	8332.44	2515	2480.91	2867.72	2974.99	3363.11	3308.17	3357.74	3469.17	2960.45
YBL093C	603.218	107.517	90.672	133.356	155.823	157.734	167.842	154.41	119.481	114.035	127.882	157.781	153.978	169.726	167.807	166.916	152.321	154.959
YBL094C	121.392	99.494	270.008	183.872	164.983	136.031	164.161	149.045	168.706	279.67	139.943	136.118	135.075	178.38	168.924	172.387	162.243	183.048
YBL095W	47.2472	31.9224	93.0271	67.5065	61.9857	57.5837	61.1541	56.659	61.326	93.8248	48.1292	56.3298	56.1246	63.7065	64.9376	61.2099	60.9281	62.8921
YBL096C	13.5991	13.7336	19.3659	12.8438	14.0619	10.0146	22.4555	14.6188	15.7059	16.0459	12.1705	16.2698	21.3954	12.0439	16.3408	12.6819	9.38824	17.925
YBL097W	8.63577	7.79986	5.47553	5.60878	4.47288	4.56637	5.20989	7.04958	6.51113	4.48993	7.08067	5.74031	6.36846	5.13415	5.9153	5.183	5.08222	6.10409
YBL098W	52.826	65.2141	81.6182	124.082	108.273	88.0825	67.3989	94.7318	92.2675	86.3002	67.3173	79.7657	75.3213	63.1337	59.2009	62.8668	67.6448	66.3635
YBL099W	269.628	973.183	1191.15	990.938	681.931	643.116	594.701	1183.18	1407.81	646.112	635.544	555.328	609.789	584.44	630.942	641.259	628.195	758.101
YBL100C	36.937	171.46	212.817	161.3	117.744	117.048	106.188	202.51	218.456	90.2177	122.305	87.9054	108.493	84.9491	104.827	108.664	100.471	134.534
YBL100W-A	1.51303	0.455499	1.84487	1.49184	1.84634	1.6895	1.81177	0.413646	0.166911	0.952835	0	1.30033	0.00032539	0	0	0	0	0
YBL100W-B	1.10693	0.914961	0.466659	0.520841	0.779766	0.784405	0.716623	0.449758	0.789386	1.36329	2.5293	1.70855	2.50016	1.82361	2.05562	2.40763	2.03649	3.92229
YBL100W-C	142.144	125.305	133.893	163.156	223.759	197.037	101.656	0	100.35	200.601	119.518	124.157	38.1709	103.355	249.609	101.153	44.4787	85.3866
YBL101C	20.7735	17.3331	39.8224	38.8223	40.6887	49.1116	42.747	21.4914	23.1945	43.05	76.2072	47.1223	43.0663	38.9077	38.7552	41.9019	43.0094	55.9783
YBL102W	118.461	192.016	296.663	274.483	306.846	281.437	244.705	163.359	203.813	299.867	227.121	289.388	274.733	287.123	261.453	245.848	238.029	190.936
YBL103C	52.6662	46.2762	53.8564	54.9741	53.7012	51.3999	47.9185	48.7764	45.6826	41.9538	60.668	41.2267	41.809	37.8282	43.8552	43.7998	43.7904	48.3249
YBL104C	20.0323	18.4768	16.6671	14.43	16.4453	15.6877	17.9224	15.6173	15.739	14.0397	20.268	17.0413	19.5148	17.3872	19.7114	19.1518	19.751	19.402
YBL105C	32.4233	32.9849	51.0952	37.7808	39.4714	41.8069	37.9969	27.504	29.6204	35.792	50.6783	34.6848	34.9547	33.6958	34.1118	35.6091	38.2022	38.7857
YBL106C	8.88239	11.1191	24.5769	17.7828	17.1301	14.8676	15.1113	12.9418	15.3007	25.4302	28.3557	21.1385	20.6989	20.2806	20.3456	21.2992	22.3294	25.2187
YBL107C	227.029	407.241	242.401	181.257	186.993	198.151	187.809	214.551	270.809	180.947	138.998	166.197	180.175	198.191	188.857	213.677	213.45	159.792
YBL107W-A	2458.42	820.238	2101.59	1164.23	2138.23	2181.8	1357.06	1945.13	1591.83	1635.24	886.538	1553.19	1698.7	1714.42	1672.05	1804.49	1514.29	1547.43
YBL108C-A	0	0	0	0	0	0	0	0	0	0	0	0	0	0	0	0	0	0
YBL108W	116.506	113.894	10.8308	37.5282	39.7534	55.2915	61.4418	53.4764	73.2833	37.2127	31.4764	57.5999	50.6782	57.2128	38.1855	49.8564	43.1897	37.893
YBL109W	4.66724	5.3889	17.0591	3.00973	8.19388	7.03541	5.22066	4.34695	2.75976	3.89034	7.51351	1.30507	2.43379	3.28067	2.63949	6.30603	4.04183	4.8305
YBL111C	0	0	0	0	0	0	0	0	0	0	0	0	0	0	0	0	0	0
YBL112C	0	0	0	0	0	0	0	0	0	0	0	0	0	0	0	0	0	0
YBL113C	6.15837	16.9694	10.1784	10.8679	9.91015	12.9334	10.8982	9.10034	8.08237	7.1308	7.91017	6.99591	6.53029	6.52516	6.52293	7.24481	8.68418	9.25191
YBL113W-A	15.9134	48.4838	32.8778	30.0498	29.2141	28.3288	29.5186	14.829	11.0192	14.2938	17.6943	12.9696	9.2306	10.6032	10.5023	12.6186	12.4085	18.2642
YBR001C	10.5117	26.9827	69.718	56.0584	54.2014	46.1226	44.37	20.9248	22.5649	60.1236	38.8893	36.784	41.5788	39.6139	39.0795	42.312	38.7834	52.3532
YBR002C	171.28	50.9998	36.6341	67.3782	56.1488	70.0269	52.5542	75.2206	57.0631	39.0425	57.6986	43.2308	41.2539	47.7395	41.5662	50.8211	47.1433	52.0807
YBR003W	11.7026	88.717	56.5743	40.7449	34.4757	32.7435	36.9226	32.5004	69.5157	43.7206	34.0317	32.5287	37.0393	33.903	36.8248	38.6859	34.4416	39.1451
YBR004C	106.845	62.7387	56.1056	61.4518	55.5218	57.9601	56.2135	127.422	85.7184	54.395	58.0097	52.7485	52.6501	56.0223	62.0312	61.0502	63.6222	70.503
YBR005W	110.515	89.6733	116.712	139.59	165.401	147.519	135.04	307.479	201.474	208.511	153.185	154.58	157.473	177.594	165.119	162.395	165.416	165.187
YBR006W	32.7691	56.2481	93.4432	122.167	145.987	162.155	135.845	31.4514	46.2319	88.5025	128.493	131.613	126.305	124.896	123.952	121.695	119.6	110.233
YBR007C	37.8054	33.9489	7.33966	11.5334	11.589	12.653	15.7342	30.2317	30.4255	10.5649	15.0472	16.9761	15.2072	16.6668	16.5193	16.6072	15.9202	18.0962
YBR008C	46.9526	41.572	39.5208	39.4288	58.322	93.7362	155.133	32.1453	39.742	32.7339	65.369	142.424	186.649	211.306	199.321	154.72	167.07	100.603
YBR009C	1303.48	5413.01	4357.68	2242.16	2610.09	2436	2170.67	5139	7647.65	5923.65	4355.94	6601.22	5359.22	5305.06	4975.29	4749.13	4158.85	4586.04
YBR010W	1352.63	4195.5	2837.04	1203.24	1251.59	1149.19	1066.31	3914.96	4937.41	3132.56	2052.4	3265.79	2624.65	2606.52	2555.72	2298.38	2204.4	2351.08
YBR011C	1558.29	1439.59	973.067	1397.82	1435.63	1287.18	1202.41	1415.34	1475.69	1359.94	1652.77	1442.33	1288.66	1263.15	1214.55	1205.06	1162.45	1085.21
YBR012C	42.2358	51.9618	50.0972	49.7059	64.6717	57.132	66.4385	47.0542	50.8127	47.4744	31.5886	53.9291	64.6543	59.9326	61.6855	70.2133	70.1002	54.9405
YBR012W-A	0	0	0	0	0	0	0	0	0	0	0	0	0.0488234	0	0	0.0880571	0	0
YBR012W-B	0	0.0292085	0	0	0	0	0	0	0	0	0.0373109	0.0162789	0.0193305	0.0163821	0	0	0.0167346	0
YBR013C	26.2428	27.2587	29.1535	24.6414	30.5266	30.4833	34.9286	20.299	21.9774	21.1041	13.1021	23.4123	33.6877	42.1742	35.487	42.6299	37.4191	22.4308
YBR014C	198.222	229.207	137.779	199.339	227.745	178.902	193	178.098	211.192	254.227	175.664	254.348	247.795	255.659	247.078	223.825	221.666	197.984
YBR015C	169.996	171.101	108.207	104.663	108.341	105.582	106.339	155.989	137.679	100.935	112.883	110.284	97.0733	94.0824	96.7042	98.4901	96.6173	113.709
YBR016W	298.177	428.813	620.162	503.221	458.457	331.531	306.573	731.904	534.416	519.815	441.82	423.894	394.533	426.129	386.709	394.04	397.364	429.328
YBR017C	82.2974	35.3391	24.2972	28.3821	29.1945	28.4442	31.32	41.9637	36.8962	25.0176	28.6479	26.9081	25.3047	24.7273	26.8866	25.7434	26.9042	31.5827
YBR018C	0.394374	1.98462	5.10639	6.10389	7.95342	9.3413	9.21748	0.780987	1.52783	8.00357	8.75231	9.82539	11.0923	12.307	11.8735	15.3707	14.2634	12.4367
YBR019C	11.4782	8.68001	12.013	14.9458	11.9691	14.4928	13.6063	5.74111	9.74922	10.9694	20.2577	14.3439	14.2178	13.5762	11.4382	10.8505	12.307	16.0696
YBR020W	9.75225	7.15071	18.0615	8.91474	12.6486	11.0138	7.93603	10.8687	9.13644	17.5515	14.1281	9.18335	11.5524	10.7094	10.0167	11.4619	9.26333	12.6804
YBR021W	249.503	71.5312	10.7553	17.5791	19.4162	25.3137	40.9559	113.716	78.8301	10.7964	14.1803	17.9675	23.3426	24.8836	23.7933	22.1584	28.2366	27.3117
YBR022W	168.14	242.778	105.989	108.122	125.122	132.393	146.239	216.126	239.813	171.058	102.807	162.506	154.647	196.638	170.663	154.139	141.533	129.416
YBR023C	86.7893	67.6931	33.3483	48.2247	37.806	40.4768	40.6101	134.988	95.0152	43.3827	66.4133	53.9297	50.5333	55.6767	61.9753	64.6099	66.6122	79.6767
YBR024W	18.2845	78.9925	93.3549	89.8298	81.1899	79.5434	79.0202	35.0878	68.7415	80.3404	64.4732	72.7792	78.526	75.5552	78.7754	70.6825	76.6854	71.3253
YBR025C	1211.66	570.585	306.467	441.887	732.364	724.914	709.096	553.829	415.02	226.596	389.639	431.464	486.229	515.864	580.044	673.23	643.683	495.937
YBR026C	222.591	181.496	1912.21	1481.51	1791.54	1596.76	1252.87	86.692	165.346	1527.03	1102.88	1214.66	1178.32	1130.3	1039.28	1064.53	1044.62	947.127
YBR027C	9.74904	7.35319	19.1912	17.5986	21.4577	17.6244	22.848	9.20617	8.11487	11.8078	12.9372	16.7299	19.3491	19.6809	13.3168	14.2763	8.69751	20.5399
YBR028C	68.2115	50.7729	24.4901	23.2166	19.3452	21.0469	27.987	55.9462	50.0926	22.4498	27.2301	29.9075	30.3912	30.8928	34.2725	36.2114	35.6271	39.354
YBR029C	326.229	200.886	257.501	214.921	139.245	108.446	118.908	285.599	281.981	231.265	293.765	148.358	148.956	146.062	150.173	149.422	148.751	166.944
YBR030W	59.6303	24.6558	14.199	22.4958	15.7931	16.8839	21.005	29.2115	27.2164	17.0912	26.9148	16.6388	19.6273	18.0302	20.5804	17.889	19.349	16.7951
YBR031W	717.453	218.566	55.1251	132.196	140.079	142.287	162.7	358.217	293.888	108.882	108.387	98.7276	104.702	120.07	110.047	113.128	120.057	123.493
YBR032W	17.381	7.42014	11.7449	6.34722	11.7452	12.2117	7.66029	22.2435	7.86095	19.0337	5.48241	6.36218	6.56299	6.35925	7.16137	11.3334	7.22487	10.2492
YBR033W	12.8041	16.1977	18.8205	16.4106	16.4489	18.0641	16.3934	22.5078	25.3285	12.5736	11.9119	13.4133	13.7055	15.2145	14.1741	17.1457	16.8205	17.6795
YBR034C	1092.96	74.2511	21.9648	103.771	75.5219	88.9137	131.063	227.652	119.769	54.6963	64.0321	62.1438	78.2561	88.7663	87.8891	80.4083	90.3821	84.5293
YBR035C	258.843	323.294	298.204	286.847	283.298	270.981	258.539	203.28	243.734	227.034	191.3	232.745	207.609	227.416	220.037	202.893	196.351	184.615
YBR036C	231.545	289.562	290.532	244.559	252.5	227.808	211.302	317.854	302.83	239.529	278.66	223.201	214.372	201.243	211.728	220.319	230.997	249.077
YBR037C	15.1355	137.688	145.137	57.8617	57.2591	60.9348	54.2701	63.0386	121.838	124.434	54.5399	58.737	64.533	70.1008	68.2202	61.4409	59.7099	70.7879
YBR038W	4.33615	7.30654	88.9237	55.9589	7.84693	7.44444	9.15326	11.1027	15.3231	46.5058	42.6994	23.6781	33.0583	26.4509	26.0304	23.1551	22.8512	28.8766
YBR039W	341.832	717.522	931.589	747.286	604.769	562.986	538.003	929.035	1043.09	634.167	516.124	582.541	605.399	596.673	620.05	611.439	626.61	546.404
YBR040W	6.66868	2.86659	3.84861	3.20731	5.25979	4.51707	4.66817	65.0994	42.5055	14.5222	11.7013	21.3263	18.2704	21.2855	22.4189	28.7793	24.7409	27.2717
YBR041W	33.2977	60.7513	36.8028	38.685	41.2326	39.7914	38.7662	53.5347	62.3079	35.8017	34.8802	38.9911	36.1939	36.3538	37.1924	37.3452	38.5275	40.0315
YBR042C	79.0973	61.783	29.5013	39.5785	37.6777	43.367	48.3427	47.7071	49.4939	47.4621	39.7072	50.0392	45.4244	54.7004	46.7274	51.9901	46.743	41.3596
YBR043C	52.8305	34.8771	161.797	94.4351	81.8448	78.9379	72.845	37.1987	34.0417	149.262	107.835	83.6441	83.3284	75.7024	74.0893	70.4143	69.5884	69.2543
YBR044C	18.1352	55.5161	61.4939	31.7541	30.1406	33.7355	35.096	38.5154	53.2375	57.4243	29.6153	37.5663	36.2414	34.6101	35.8829	35.1484	37.9945	35.247
YBR045C	8.88793	7.74433	110.08	51.9021	59.0752	40.3439	17.5596	7.06786	5.38565	51.2894	33.5595	18.7419	17.8996	16.6934	17.4315	17.6278	17.1005	18.1596
YBR046C	137.22	184.644	727.683	829.431	930.876	958.932	610.352	45.4468	59.3252	682.291	817.874	529.318	430.031	381.393	354.425	339.305	361.365	250.952
YBR047W	72.6677	109.591	259.34	377.245	455.98	413.405	295.925	40.8447	38.8862	276.027	402.349	277.478	230.386	241.261	207.852	225.81	235.781	157.917
YBR048W	3296.68	1352.84	276.049	597.141	724.802	816.205	836.728	2032.45	1703.74	606.641	682.2	638.311	764.307	867.931	829.564	889.266	859.941	849.194
YBR049C	31.2963	52.272	79.1403	40.591	31.8089	38.0644	36.8724	47.9528	49.3965	43.7799	53.5636	43.4452	45.4084	40.6889	43.8307	44.8304	44.5581	48.3343
YBR050C	6.28425	34.2334	90.3112	38.4207	38.7605	30.0015	26.4926	18.8206	33.9255	73.1665	13.264	19.1654	23.5852	22.2315	22.7753	27.6286	29.6741	24.3357
YBR051W	4.61602	53.3652	140.347	45.8561	43.87	41.3103	37.4207	23.8754	37.8126	74.6864	17.6399	18.1221	29.5253	24.8376	32.1649	37.1759	33.9469	34.5098
YBR052C	83.0266	248.477	412.583	278.716	262.575	171.398	157.065	140.073	198.344	178.703	129.142	156.508	150.653	160.825	154.788	152.819	144.463	153.657
YBR053C	18.7404	138.38	322.631	243.125	289.89	245.57	217.699	52.3632	104.372	200.501	178.473	224.457	221.988	220.179	194.902	207.934	193.749	167.195
YBR054W	870.035	390.169	1474.23	2099.81	5719.39	5662.64	3663.72	204.33	392.386	408.858	2471.95	2514.22	2445.79	2509.49	2648.29	2613.54	2714.57	1463
YBR055C	46.033	23.7493	12.1083	16.1569	17.6561	18.1116	18.9868	27.7938	23.0421	13.5457	15.7393	16.0604	17.0075	15.8179	17.9158	18.6626	20.4057	20.7906
YBR056C-B	2681.48	3191.78	3588.98	2896.29	3143.9	1790.93	1396.83	7542.64	4179.38	2997.76	1862.9	1650.78	1914.58	1972.85	1973.57	1778.76	1553.21	2038.91
YBR056W	14.7074	79.2324	259.956	240.288	305.476	256.342	208.63	53.1124	73.558	158.239	177.999	209.209	206.368	206.942	193.069	191.349	183.413	152.635
YBR056W-A	430.883	489.134	657.921	372.443	454.762	270.164	190.514	1116.55	602.554	455.389	205.168	249.55	279.023	305.382	250.604	212.667	290.974	278.906
YBR057C	150.409	93.9241	176.6	148.971	156.35	136.83	132.805	131.323	122.355	193.216	187.112	186.733	176.486	173.277	168.994	173.933	165.887	194.484
YBR058C	67.8831	48.8239	58.6593	52.9162	53.3601	53.0462	52.8916	43.5683	41.0535	47.576	51.3401	50.3631	49.408	46.7988	48.9192	47.0918	47.1736	43.126
YBR058C-A	2126.9	1729.1	1960.85	2128.7	2031.35	2128.7	1865.02	2464.36	2249.32	2458.81	1445.13	2530.1	2408.69	2762.15	2292.53	2278.23	2145.75	1476.61
YBR059C	9.5199	25.7556	66.9573	39.3999	43.1517	46.0007	36.979	17.4	22.5317	31.0453	39.6728	27.0875	28.9655	27.692	30.4817	28.9508	30.1119	37.2697
YBR060C	46.1531	36.0277	24.3955	25.7714	25.7329	27.4611	28.9027	33.5126	31.1834	21.8266	25.5173	25.2681	29.2889	29.0171	28.4394	31.3585	30.3647	27.8742
YBR061C	304.227	65.1894	38.6255	62.425	51.2198	54.3053	65.9046	136.07	80.299	49.1743	42.5433	54.2334	59.6416	57.1629	58.6924	62.2585	59.9634	51.9284
YBR062C	140.91	238.227	351.356	262.688	321.479	310.508	274.586	105.553	149.757	280.846	235.238	321.876	342.692	361.669	318.914	319.848	312.219	209.499
YBR063C	82.9522	25.4406	28.0476	32.9744	44.7437	38.1597	32.0697	34.0447	26.8639	29.4985	36.0604	37.6248	32.9001	40.1316	34.2807	41.1443	42.9398	39.5663
YBR064W	120.952	40.8015	37.4006	46.069	51.2195	50.9255	49.2074	37.3151	34.3061	30.9365	37.6934	41.7927	49.5715	44.265	55.2058	46.4187	49.6744	38.1911
YBR065C	69.5321	15.8624	14.2123	24.1121	24.4228	27.817	26.7738	12.6289	11.6646	14.5481	23.1255	18.9239	19.3254	17.7116	20.5983	20.0229	20.6534	17.9838
YBR066C	95.9261	117.435	31.673	61.0262	46.9559	63.9246	106.022	258.665	142.71	105.106	72.1894	133.003	133.708	161.49	144.619	143.176	143.137	206.636
YBR067C	2763.44	1132.03	42551.6	19030.6	17187.9	12942.6	8212.81	1320.93	963.876	45857.4	31614.7	16219.9	15293.9	16466.7	14848.6	16399.5	15415.6	16538
YBR068C	467.916	138.994	538.361	258.604	232.692	244.665	245.517	354.998	228.82	376.202	301.677	179.798	179.521	182.419	199.435	239.709	254.537	280.337
YBR069C	58.2824	4.455	5.5936	6.16917	6.2251	7.68163	14.3729	78.7007	49.0537	15.9129	12.0576	16.2858	22.0158	22.059	26.0281	37.8492	37.5093	39.4696
YBR070C	29.1405	214.015	53.0417	89.2033	51.4316	50.8716	67.2849	140.066	121.784	121.212	81.7415	108.888	94.1951	98.265	95.3998	96.8162	92.3806	107.304
YBR071W	65.4528	456.471	295.407	672.088	293.363	230.762	274.764	481.399	347.872	606.579	454.933	446.192	409.567	411.841	391.665	342.988	330.932	430.583
YBR072C-A	0	10.1179	21.7332	26.3794	39.0466	27.5398	11.3331	5.5389	4.88513	20.863	59.8378	23.1395	21.2967	17.2509	17.3444	20.5752	17.7035	11.6268
YBR072W	880.754	2309.46	48996.2	38291.9	66450	58635.9	37338.8	388.692	529.777	15360.6	38481	33839.5	34039.5	36677.3	37605.3	42321.4	39987.5	32712.9
YBR073W	35.817	106.655	28.5052	32.4264	28.3262	32.1523	34.6458	65.9912	52.275	49.2894	38.6265	44.3796	39.2315	38.5878	38.5862	36.1997	37.4181	35.9469
YBR074W	72.5142	33.7211	18.9624	24.1497	27.7038	26.3751	32.4988	45.4626	36.3482	19.3796	26.4207	25.8386	26.4822	26.7826	29.0417	28.2067	29.8196	29.1262
YBR076C-A	93.1752	93.8695	400.104	198.245	242.965	186.712	101.058	179.108	182.254	303.445	246.503	219.778	194.917	220.836	185.131	217.551	199.969	281.189
YBR076W	4.6535	8.33958	35.2324	21.7189	27.2609	24.7274	17.7698	20.7393	17.4322	25.7953	21.0602	29.02	27.8538	26.9338	22.7674	23.7336	31.6693	38.665
YBR077C	144.697	147.629	267.872	266.419	249.969	232.797	204.437	148.961	175.471	206.449	221.072	239.392	210.692	244.735	213.139	216.644	212.588	191.306
YBR078W	2703.08	1783.61	1164.34	898.465	366.294	439.93	786.955	1943.39	2153.38	1041.47	1546.22	1534.21	1347.27	1223.6	1225.1	1221.39	1174.94	1787.66
YBR079C	325.987	117.928	45.0738	67.7505	66.9965	74.8621	85.9464	191.077	131.18	50.9482	62.8274	47.2941	53.0242	48.8831	58.7109	58.224	67.6867	67.9391
YBR080C	47.4484	73.4215	36.3623	46.4824	39.2062	42.1994	45.0588	52.2611	54.5628	36.9805	54.4023	46.6784	44.1148	42.323	46.4503	44.0578	44.2765	45.2315
YBR081C	17.543	23.9638	28.1129	20.8774	22.6136	22.2963	22.4933	17.6177	20.3675	22.4879	24.3771	23.6166	26.0321	23.6964	24.7887	25.6487	24.9934	23.9355
YBR082C	2985.19	1387.68	788.718	938.403	1335.04	1095.37	1181.91	884.195	1021.12	698.012	817.388	1005.96	1137.55	1244.61	1323.81	1266.94	1258.54	1005.26
YBR083W	52.0394	97.9426	94.6084	68.5769	59.0766	49.8208	55.093	282.486	161.849	292.139	218.983	151.255	165.918	197.521	200.923	235.827	235.917	296.342
YBR084C-A	5128.31	1927.63	484.505	1473.66	1767.08	1742.17	1669.96	2568.09	2336.96	957.732	1207.34	1266.19	1303.41	1460.69	1405.78	1447.11	1441.42	1257.19
YBR084W	330.759	36.4153	8.55409	21.14	17.7731	19.8482	32.1837	81.1696	44.5282	15.8183	16.9494	17.7465	20.1126	20.0265	23.1109	20.2609	22.4005	20.4599
YBR085C-A	1697.7	2323.03	12692.3	7779.29	11597.3	10098.3	7252.94	1559.11	1520.92	7100.58	4214.6	6175.79	6042.34	6924.25	5650.93	5131.85	4517.16	4287.44
YBR085W	10.0566	1.24553	0.950843	1.13048	1.06548	0.52622	1.5164	1.23294	2.54128	2.76052	0.632334	2.09207	1.12026	1.21627	1.10602	2.10878	1.24068	1.43463
YBR086C	66.4644	82.4144	136.548	91.6557	116.496	122.239	96.3756	74.9331	89.9689	64.4093	92.9316	82.8736	82.2259	71.3287	75.1587	80.9762	83.8116	115.239
YBR087W	69.6254	103.322	31.1183	49.9137	57.1251	58.8014	55.9384	73.9585	59.8917	40.7511	42.2179	46.6447	47.4454	42.964	45.1734	46.1282	46.8745	47.5131
YBR088C	18.5425	222.118	12.4853	39.3527	22.0379	25.712	31.413	116.017	77.4627	49.7133	58.4347	67.3525	52.3806	49.9882	49.574	41.0684	38.6924	64.2911
YBR089C-A	883.537	1371.11	5463.56	1932.75	1983.68	1745.63	1320.39	1347	1828.65	2996.87	1983.15	1803.34	1522.48	1553.47	1344.6	1350.83	1308.17	1499.46
YBR089W	78.8875	965.759	55.7054	165.842	90.9762	98.8596	140.491	477.689	316.093	203.369	217.803	291.343	219.475	210.575	201.883	182.943	172.513	219.189
YBR090C	121.84	209.452	891.528	307.867	290.363	270.316	186.437	162.334	241.245	447.112	300.457	245.282	219.277	222.22	196.014	217.006	180.319	258.9
YBR091C	273.7	207.638	87.7514	124.419	87.7407	92.0695	95.5523	262.652	255.19	161.466	96.1247	128.049	106.231	129.021	120.084	119.118	110.896	107.189
YBR092C	8.11985	13.2382	16.4553	12.3588	15.4532	19.6212	16.5813	14.0706	13.9455	15.1644	17.2306	18.0265	19.4597	18.9592	19.506	22.3306	20.281	25.8086
YBR093C	3.62811	3.95131	5.32616	3.98479	4.22154	6.15076	5.46876	4.19813	4.4101	4.08332	5.90215	5.40734	5.48515	6.24235	5.22958	6.2484	6.05495	4.61869
YBR094W	20.2994	32.3298	45.1453	55.5163	58.5522	62.0886	56.124	28.9832	35.2622	43.5849	52.1212	59.0377	60.572	57.5148	57.9473	62.8896	59.074	54.958
YBR095C	51.0318	46.479	49.6298	52.9287	56.6321	43.8548	47.7742	49.699	49.7995	44.4635	64.9984	52.5775	51.2512	51.318	47.6153	52.5318	52.8844	59.5589
YBR096W	117.236	141.867	115.114	106.289	117.044	89.3478	96.1661	230.988	246.007	210.245	98.4184	147.65	132.854	155.233	149.116	153.656	136.759	135.792
YBR097W	1.93255	9.90516	16.7867	16.0861	16.0342	16.5332	14.1793	5.97547	9.02326	14.3677	20.0788	17.6764	16.2695	16.2695	14.9686	16.1251	15.674	15.9885
YBR098W	8.47067	27.6675	33.9217	25.3294	32.0711	30.6286	23.8938	16.6001	20.4906	33.655	27.4545	27.5997	30.0802	33.6662	39.5157	45.8415	42.2403	31.4674
YBR099C	36.9942	100.432	217.967	135.895	185.491	171.256	132.205	84.849	88.0205	197.36	199.807	162.603	210.704	259.112	246.871	318.172	306.359	214.903
YBR101C	192.923	324.59	567.89	668.341	991.735	844.196	653.111	176.763	194.013	513.335	807.735	757.951	776.043	874.131	879.698	943.53	902.498	574.1
YBR102C	30.5955	27.434	33.2486	33.9957	29.1225	35.0593	33.1447	20.5064	22.1006	25.9379	34.308	30.0059	31.6089	27.878	30.9862	30.9416	29.2158	29.2408
YBR103C-A	11.4463	7.20747	20.9868	0	10.8105	0	7.9681	38.3029	26.8906	29.6356	0	8.02469	14.8449	0	8.04784	38.6923	16.6768	41.7042
YBR103W	32.1671	46.0593	70.7538	55.3982	51.6115	52.8777	49.7365	38.2598	44.5221	52.0367	53.759	60.5457	54.6825	52.6239	55.89	53.181	55.7686	54.496
YBR104W	259.827	62.6395	18.9381	45.9126	34.1878	29.7597	44.2882	71.756	47.5532	34.4361	42.5351	35.3626	36.0439	40.431	37.877	36.0859	37.8937	33.9324
YBR105C	1019.17	42.1383	25.5747	33.7983	45.8914	63.6972	112.642	56.0793	36.3024	33.5821	32.6584	38.9616	39.0613	46.9559	44.9762	37.458	53.7468	58.0612
YBR106W	4408.4	1538.63	471.879	825.519	750.185	830.277	1046.36	1619.25	1361.84	877.704	947.199	1161.09	1157.91	1237.5	1161.23	1090.47	1041.69	843.56
YBR107C	27.3401	31.8033	33.9079	42.4091	33.0309	39.5055	36.5064	27.6291	27.545	35.0457	41.6864	42.5026	33.1992	39.3936	37.7991	36.1596	35.7963	33.0169
YBR108W	5.47829	18.8354	35.9836	27.7354	29.4063	29.5397	25.7316	13.245	17.2607	29.8013	38.9734	28.8165	29.8316	26.0009	25.219	27.9773	28.1925	32.9918
YBR109C	860.28	845.092	1405.19	1197.56	1378.11	1220.85	1039.82	709.687	826.674	1273.93	1159.96	1233.31	1182.38	1336.78	1193.89	1200.58	1150.18	970.18
YBR109W-A	81.6913	24.9133	28.2443	27.3396	54.3734	48.9955	70.3601	74.1325	52.5704	30.8361	42.8595	48.618	67.8647	58.4416	66.5232	79.8761	78.7235	50.3192
YBR110W	65.2897	90.5646	71.2931	75.0897	78.8131	84.5447	96.0825	80.7757	95.0314	97.6307	94.2718	112.296	113.174	117.368	112.643	111.808	114.006	89.1208
YBR111C	167.822	301.928	376.097	363.585	420.395	395.163	377.722	136.833	197.114	266.737	228.64	287.555	283.17	302.156	289.713	245.586	243.89	216.923
YBR111W-A	440.534	441.135	492.248	575.629	712.907	680.634	569.93	439.66	545.613	474.307	322.955	564.337	571.354	726.526	532.668	566.833	537.966	412.61
YBR112C	35.2168	51.3969	72.6439	44.3525	38.1666	32.9615	29.1218	44.0296	44.0181	42.731	62.0829	34.149	32.9307	28.3465	29.1543	31.1449	30.0625	42.8998
YBR113W	29.3204	39.1916	69.9954	37.3194	32.8366	34.3077	32.0615	25.1889	32.6171	31.2237	64.0084	29.1348	29.8458	16.8971	23.865	24.6774	25.2053	32.3653
YBR114W	79.8092	11.0898	10.5186	13.2076	18.129	17.4888	21.7442	14.8248	10.089	10.7254	15.0139	12.5413	13.1128	13.9988	12.861	15.2461	16.8386	18.8474
YBR115C	242.063	87.8074	15.8544	36.6123	33.6858	43.6166	58.1065	110.482	86.6118	31.4729	72.5062	50.9902	47.035	40.6824	45.2661	48.278	52.5491	58.2773
YBR116C	5.31451	7.52816	408.592	303.196	799.168	450.671	276.851	1.85317	3.05146	23.81	40.9285	58.4489	60.5928	68.6837	51.2426	60.2774	52.3412	78.9275
YBR117C	6.2952	6.67832	384.051	281.621	624.742	518.113	265.946	3.27401	3.35169	24.8695	36.5976	51.9753	54.6472	46.1894	46.3043	51.5528	50.248	55.3544
YBR118W	1215.26	725.542	858.995	1057.16	1435.72	1288.94	943.855	974.547	784.178	592.515	1289.23	823.544	782.381	834.09	885.694	1033.83	993.333	684.413
YBR119W	80.7801	96.8605	107.048	135.886	170.748	152.57	131.096	88.9122	94.5907	95.8065	96.0027	116.377	118.935	122.793	118.543	115.863	118.489	105.69
YBR120C	75.4653	375.924	261.1	120.647	111.843	103.233	106.897	180.885	343.854	194.737	83.9052	109.956	122.505	124.598	118.549	131.172	119.102	109.281
YBR121C	583.773	265.904	111.752	154.638	141.701	149.708	174.873	393.732	297.31	148.628	131.931	130.856	141.499	129.318	152.79	147.923	151.61	143.675
YBR121C-A	1047.41	389.529	200.615	382.308	312.634	233.964	421.241	423.73	291.171	252.508	200.16	51.8111	348.418	194.745	314.99	347.407	198.881	237.208
YBR122C	197.347	515.89	375.589	204.976	165.76	153.046	164.717	330.64	470.965	293.09	152.344	164.996	211.288	219.774	218.612	208.975	206.981	185.786
YBR123C	16.8394	26.9797	36.9782	25.9612	26.4413	25.5116	25.6803	19.6597	26.2753	24.6891	27.7809	26.5323	31.2503	31.0777	31.771	29.1229	30.6241	28.0409
YBR124W	7.49955	16.0949	31.2629	20.5838	13.7551	21.3899	15.6552	7.3168	14.428	14.113	16.7813	16.5258	18.4962	18.8603	20.2802	21.2079	19.0145	10.4083
YBR125C	90.8588	71.2427	107.053	81.9267	80.9466	73.7367	69.3955	59.0298	63.7935	75.1523	65.5681	64.062	62.7008	62.9457	62.8007	67.6562	65.8057	61.1639
YBR126C	7.16375	152.577	631.693	420.799	515.755	442.891	304.321	50.0568	76.9034	158.537	222.405	205.382	191.847	184.014	180.578	179.009	174.098	182.736
YBR126W-A	352.397	1030.49	3231.83	1959.04	2201.38	1774.88	1113.89	514.615	692.032	1113.39	812.916	953.909	652.64	780.824	687.921	681.155	566.324	620.397
YBR126W-B	530.284	1399.93	4549.2	3048.71	3193.18	2406.13	1802.49	976.667	1192.46	1983.05	1354.97	1287.46	1303.67	1611.81	1050.91	1130.36	1111.41	1089.82
YBR127C	396.806	278.429	368.901	342.172	395.432	381.092	328.029	243.69	271.368	263.664	338.785	284.675	282.603	267.903	261.91	263.192	257.042	246.149
YBR128C	4.66618	21.9513	49.6988	54.7816	73.3134	63.0973	53.0405	16.8797	24.281	46.18	50.8961	55.897	56.1794	58.1195	52.6358	54.5023	51.8097	47.3869
YBR129C	60.3144	81.6142	85.3268	77.8996	83.6577	81.7422	70.5846	100.127	86.0224	75.1136	68.7968	84.7927	85.8489	88.1563	86.2903	90.8211	92.2961	71.6312
YBR130C	58.9771	54.2837	38.2592	36.1492	34.6983	32.7712	33.3782	54.4618	58.9301	36.3298	43.1423	35.576	32.3735	31.5475	38.6908	35.9186	36.5816	33.8977
YBR131C-A	296.816	561.717	91.37	404.184	391.685	170.879	564.258	200.77	174.669	0	578.746	285.885	393.773	357.309	429.147	435.283	76.0184	220.69
YBR131W	14.6822	11.5013	6.24532	10.9558	10.0038	11.1572	13.9228	11.6371	11.157	6.53782	12.5147	11.2484	12.9302	12.6661	13.6162	11.9432	13.0321	14.8987
YBR132C	2.89332	34.0775	97.8659	66.9372	50.7822	48.8067	39.1711	25.4214	55.3903	124.097	102.038	70.4644	65.0457	60.0015	63.7105	73.6397	66.3404	75.35
YBR133C	35.7835	36.0869	26.5302	27.6973	23.4312	23.3299	25.0468	37.5445	40.0617	31.7878	36.2264	33.0477	31.7754	29.7399	30.8152	29.9202	29.4176	35.1752
YBR134W	14.5632	7.32802	6.30758	6.51736	4.8425	7.28701	7.15736	8.00055	6.43065	7.47395	9.14436	3.7799	7.36134	4.92689	9.06016	5.91989	7.86471	6.1185
YBR135W	263.355	186.761	218.563	193.778	176.727	177.96	179.84	224.561	212.297	291.203	179.697	244.605	239.104	260.278	213.312	200.69	193.081	215.017
YBR136W	6.15195	4.55926	7.86775	6.75412	7.13781	6.08805	5.91062	3.41229	3.6266	6.5187	7.1291	5.4982	4.90706	4.6157	4.36442	5.17	5.4483	6.48014
YBR137W	83.5505	188.014	333.847	235.779	268.53	234.245	224.276	125.203	172.685	333.324	225.811	301.515	283.393	309.625	303.655	262.084	255.651	261.305
YBR138C	8.50891	19.5829	71.5267	39.3821	23.0183	24.3088	22.3153	14.42	22.2969	36.8227	29.1615	30.0453	31.9764	27.603	28.7771	26.3354	26.5574	26.3305
YBR139W	5.71587	75.883	247.736	179.344	196.992	176.68	127.44	23.5547	50.6457	85.5159	139.814	100.889	95.8652	80.8671	87.0042	85.2889	87.4481	108.564
YBR140C	8.11153	13.4649	22.3153	19.8252	21.2214	19.0707	15.7059	11.0048	13.0726	19.6087	26.411	18.2341	14.9446	14.6622	13.9784	16.8864	16.3474	23.7868
YBR141C	160.057	16.5352	8.36658	20.4281	25.9486	24.0528	33.9823	26.8393	16.8603	18.0171	19.2213	24.3251	21.7554	23.5854	21.9935	20.5115	23.0027	27.7344
YBR141W-A	5526.79	940.704	405.421	1405.9	886.441	1185.18	1663.76	1190.24	900.487	739.424	575.494	839.429	765.852	955.13	616.17	855.792	836.95	1013.88
YBR142W	249.175	17.0086	5.88843	15.9217	15.8618	19.3067	28.7648	45.2801	19.2739	8.31173	9.01672	12.3636	13.4962	14.505	15.63	15.3151	17.8658	15.2648
YBR143C	1024.6	269.653	117.83	216.307	204.808	217.92	258.144	493.837	323.309	138.942	151.657	145.303	154.927	160.768	166.266	172.238	177.002	169.342
YBR144C	1.92897	2.9905	0.857635	1.56598	0.936512	0.818832	0	3.89427	2.27288	2.46045	0.785511	0.685873	1.89688	1.37212	0.689413	2.46815	1.41003	0
YBR145W	27.1813	77.7309	55.7971	64.9156	73.5996	64.8723	48.6708	57.0663	67.7184	53.0851	60.0069	51.2354	45.9638	46.9693	44.2272	47.9163	49.7515	51.069
YBR146W	163.564	524.854	423.884	162.747	128.668	130.004	139.311	239.57	433.905	284.901	137.563	132.417	146.11	148.341	157.466	154.905	152.798	154.416
YBR147W	82.657	138.87	141.163	166.095	215.945	204.958	206.368	112.297	123.026	80.4225	127.626	174.731	143.184	156.75	134.539	129.63	128.529	102.975
YBR148W	5.55196	11.3881	8.70003	7.83917	8.29038	6.17265	6.94855	15.8362	13.2087	11.7511	11.3112	15.5384	14.8898	12.9933	13.0183	13.9923	11.4973	17.1059
YBR149W	71.9431	244.557	1506.49	881.216	938.414	748.445	607.753	87.0402	124.991	883.496	449.265	440.291	413.345	405.791	397.013	376.735	372.318	353.401
YBR150C	16.8777	22.5353	36.0156	27.4374	26.7912	25.8806	22.4517	26.5758	23.1918	18.6088	24.9581	18.3556	19.7428	17.786	19.4857	23.145	24.4636	21.9089
YBR151W	52.8003	168.068	243.71	170.833	178.255	161.263	137.173	99.7688	121.638	128.079	86.4426	101.998	106.761	106.917	100.897	109.194	92.1487	105.923
YBR152W	33.3225	23.0768	14.6073	14.165	13.1305	16.9456	20.3227	15.2681	15.2819	12.2294	17.143	13.2895	13.1975	13.4673	15.2491	17.0199	17.2892	15.0195
YBR153W	114.212	73.6438	51.578	69.4334	57.5638	58.6864	67.198	77.9521	65.1796	58.2494	63.3614	67.0862	56.1544	66.3292	63.1048	57.4429	66.5269	70.3575
YBR154C	1159.94	235.996	89.152	198.022	200.212	188.919	236.336	560.379	324.615	136.381	125.44	163.763	168.268	176.04	186.63	180.175	192.839	180.47
YBR155W	393.139	31.9887	14.5383	43.3298	48.4229	44.132	63.8518	48.5652	29.4965	25.0841	36.8996	35.0378	41.8347	46.9356	49.806	44.2845	49.5496	46.3353
YBR156C	16.2622	33.7686	22.9926	14.4909	12.6897	11.3294	13.886	31.5491	26.9476	18.7403	21.58	20.4545	19.199	18.635	18.945	19.7753	19.8422	25.2765
YBR157C	145.168	35.6413	406.141	281.761	252.779	319.415	362.607	56.8529	52.4794	415.485	218.468	245.704	213.902	207.909	194.165	262.454	245.059	231.71
YBR158W	82.5747	27.364	61.3022	319.966	74.6961	26.397	28.2823	89.5029	86.6982	235.377	148.303	79.0643	86.3113	107.103	94.8513	81.5487	83.2762	88.3354
YBR159W	200.863	270.088	261.972	227.817	201.628	179.106	195.037	249.215	309.523	388.494	221.106	288.817	272.509	290.318	262.689	262.966	239.056	195.328
YBR160W	175.29	226.415	118.283	105.014	96.5783	104.179	105.91	158.972	143.202	115.519	99.5151	128.997	121.834	128.801	120.321	109.487	106.043	114.333
YBR161W	18.0393	37.322	32.3045	44.9201	56.9224	50.6002	44.8823	13.735	16.1552	25.2665	30.3258	38.0321	30.5128	26.6863	28.1694	25.4344	27.2301	25.9416
YBR162C	579.275	850.306	534.164	552.751	173.278	81.9207	122.998	1318.17	1038.96	469.605	524.534	408.018	393.366	348.515	382.564	322.616	314.665	505.308
YBR162W-A	3252.1	2405.88	1109.75	1802.1	1404.21	1191.63	1224.25	3648.44	2772.25	2045.62	1424.72	1801.33	1686.01	1985.61	1685.07	1406.35	1389.42	1375.29
YBR163W	37.1236	29.1427	23.3284	26.8048	24.0044	25.6352	27.9608	26.1154	26.0981	24.582	23.657	26.962	25.4843	23.8267	27.4658	25.3647	26.9392	22.6054
YBR164C	340.991	238.603	150.044	230.935	199.39	174.232	184.417	268.598	290.59	275.946	198.671	285.708	265.371	309.265	269.14	259.387	239.315	173.976
YBR165W	89.2074	81.1997	93.4791	99.1979	95.5069	78.4193	79.2982	77.9344	88.3376	90.302	87.0805	91.0931	97.6272	90.7557	89.9518	77.9763	79.293	66.3331
YBR166C	102.242	67.2066	58.9626	65.0715	63.7824	61.6714	64.5743	88.5927	83.2787	70.025	68.9225	77.179	78.826	76.8052	77.6365	75.9191	76.8076	67.2756
YBR167C	206.336	118.432	401.198	246.469	202.099	166.122	176.506	157.596	146.924	648.425	278.269	265.341	264.027	264.415	218.546	215.965	207.508	185.294
YBR168W	24.0266	36.4411	150.455	82.3986	65.1987	53.5625	52.2341	24.4923	31.9632	169.9	86.6776	71.2818	68.7658	64.8118	59.0794	68.4494	61.7114	59.0291
YBR169C	14.535	97.3369	446.824	328.82	687.018	620.868	392.119	26.9197	40.8838	173.119	410.482	383.343	410.823	414.686	464.788	508.919	479.343	320.832
YBR170C	35.8938	66.4367	88.0178	78.3963	83.1193	84.9714	84.4442	36.5922	44.7395	94.2401	99.8389	90.7004	85.8814	78.4784	83.2648	89.3575	87.2066	73.8807
YBR171W	229.069	199.138	151.268	163.296	137.21	128.006	132.118	213.491	180.267	205.214	190.078	171.023	172.801	161.295	166.092	154.652	151.855	180.489
YBR172C	139.431	64.6274	37.2596	43.7695	39.3459	40.5958	39.915	98.6473	73.3805	26.3233	28.5724	21.0841	24.5077	24.3284	25.7668	29.2301	31.3083	33.2579
YBR173C	462.213	613.076	878.134	726.903	874.402	751.945	664.492	448.299	490.051	750.362	756.708	842.13	815.474	960.003	829.281	779.118	766.414	629.253
YBR174C	5.94669	6.09666	1.72759	4.83848	0.952505	1.66628	2.05448	4.71624	5.35564	3.36363	4.03244	4.95402	1.95405	2.84414	2.84401	5.03512	7.14383	2.10734
YBR175W	81.0234	32.0853	5.51061	30.4201	22.442	26.6715	34.6579	42.7809	39.5749	30.9545	26.9074	34.3717	37.9414	44.087	42.9298	38.5471	30.8965	29.4636
YBR176W	47.5927	55.2421	43.6851	51.7968	46.6231	40.9156	47.9462	40.4058	46.4687	60.5195	34.8911	44.5061	39.3271	45.0245	45.7998	45.0888	41.7146	43.393
YBR177C	125.654	133.963	340.107	302.657	184.084	154.09	142.712	127.321	187.507	235.363	289.001	189.869	172.208	169.95	176.718	155.593	151.3	151.543
YBR178W	38.7669	46.3941	105.417	90.2359	60.6109	44.3886	46.0311	35.5998	46.9762	74.3852	97.136	62.1951	48.2731	38.8667	51.2452	49.0923	45.4616	44.2329
YBR179C	29.8921	64.7446	64.1807	47.9917	43.4398	49.9179	44.8441	45.1272	53.4742	43.7269	44.0819	37.5322	42.1142	39.3831	44.4751	42.7744	47.034	46.3756
YBR180W	11.661	3.80352	2.33566	4.80647	6.72259	6.83892	6.32325	5.66226	5.09872	2.43495	4.85027	5.56159	5.92142	5.21202	5.09145	6.51015	8.27321	11.3094
YBR181C	1357.03	456.551	98.4146	270.938	320.616	348.445	372.99	691.605	587.281	215.18	231.527	260.457	262.055	287.089	294.215	302.656	304.212	270.37
YBR182C	88.0736	47.8658	29.4515	47.8355	35.5651	22.7402	27.0709	58.458	25.297	14.4667	22.0219	13.2808	17.0845	16.2509	16.6088	15.2316	14.347	17.3089
YBR182C-A	119.368	20.6469	30.1608	43.9552	19.2534	12.5687	30.6967	29.0142	16.8756	25.0713	8.03768	6.95997	12.8189	35.0602	20.9384	12.6349	21.7181	17.4656
YBR183W	5.4757	34.4701	236.156	116.652	124.233	83.8629	65.6263	23.704	35.0159	118.414	50.1637	47.248	46.7732	54.312	49.9235	50.5063	55.0222	50.4211
YBR184W	16.6303	14.1345	8.12649	8.25463	11.8836	8.33154	12.7189	9.80445	12.2187	11.9367	8.79246	14.3351	13.3586	14.8559	11.4086	13.5275	12.2939	11.5023
YBR185C	83.2011	241.265	147.875	83.228	71.4234	59.5615	72.7501	168.07	242.327	137.452	65.8583	72.2923	76.0648	80.6049	84.6976	91.5256	80.2503	89.8446
YBR186W	10.629	5.38809	4.42521	8.70084	10.7526	10.5142	12.4038	6.29275	5.50678	8.72191	7.6355	9.77713	12.0804	11.7084	11.3985	10.7143	9.93255	8.77998
YBR187W	552.185	189.868	75.8882	137.817	148.813	161.489	180.764	220.081	185.345	132.129	179.533	217.05	201.812	211.677	196.782	187.062	184.544	199.739
YBR188C	141.894	121.209	78.3018	105.825	131.023	118.807	128.46	82.1715	110.379	129.148	99.4909	129.17	137.732	144.867	134.438	121.289	117.034	108.447
YBR189W	7636.93	2258.4	319.328	1019.75	1200.96	1199.05	1377.38	3108.21	2742.25	783.109	971.912	880.817	938.593	1072.99	1071.34	1068.88	1068.98	1061.61
YBR190W	28.1191	16.868	6.85169	8.95649	11.2144	11.4321	7.06349	12.0426	16.1327	6.54449	7.64288	10.3301	5.00596	14.5016	8.49738	13.0129	13.6268	6.80159
YBR191W	6900.84	2129.98	259.993	1051.81	1331.96	1275.6	1522.87	4278.62	3385.65	882.44	917.719	1040.53	1165.73	1337.9	1328.7	1340.53	1353.55	1212.48
YBR191W-A	3806.1	1003.73	491.263	224.232	265.173	231.407	1142.98	1987.21	1110.77	698.132	440.065	379.865	705.388	764.865	383.209	682.228	1175.02	766.278
YBR192W	86.6559	113.81	25.1196	38.8619	48.1251	43.2451	48.452	85.5926	93.1319	36.5826	37.0206	37.9593	40.9791	43.7733	44.7459	43.8342	43.3078	46.4315
YBR193C	68.5324	67.9839	66.9357	88.8146	105.817	106.455	97.8925	49.4602	58.4973	71.5714	70.1477	82.69	78.5717	82.8444	75.5907	69.5553	78.7839	71.1101
YBR194W	78.7275	102.585	76.235	92.4969	100.564	85.0836	77.9782	97.7523	114.938	102.938	76.7247	93.3386	92.3955	98.3005	84.9154	81.5045	81.7362	69.9878
YBR195C	94.0259	52.364	21.8645	40.4538	37.7414	41.3555	51.391	65.7145	51.7501	42.9776	50.9276	57.8288	57.7159	55.6602	57.8127	57.3562	54.2476	53.2162
YBR196C	495.905	684.779	587.286	997.616	1479.15	1461.97	1102.14	316.747	547.795	958.183	1842.14	1694.62	1376.91	1297.58	1272.03	1342.01	1322.7	1097.7
YBR196C-A	88.2453	15.882	11.5616	21.2585	12.9083	33.2792	18.2354	34.6096	38.0688	90.6315	43.2237	102.975	86.6694	56.8217	65.7096	45.3737	87.3976	37.4594
YBR196C-B	51.0441	193.551	183.007	83.622	153.865	264.883	181.618	166.886	148.499	303.512	289.219	500.907	397.014	287.132	324.84	213.431	258.904	290.521
YBR197C	87.4491	34.1553	34.891	46.8368	56.4914	61.8261	62.5191	41.1054	36.4449	33.6313	46.5986	55.7312	52.6302	55.5143	46.8456	44.2775	45.0679	51.4808
YBR198C	59.2195	34.099	39.5303	39.0582	39.1061	39.1667	37.3551	34.8176	35.1911	32.7931	50.8626	33.4811	34.1397	31.5735	33.5923	33.1635	34.9507	41.123
YBR199W	81.4153	145.337	159.468	185.68	188.744	195.773	160.659	150.915	163.193	130.424	219.794	165.3	164.66	159.035	161.438	164.497	168.743	208.503
YBR200W	59.4457	44.7498	56.9557	57.3046	48.3056	50.8644	49.3098	44.2882	43.1843	56.197	56.8834	51.3329	55.3789	56.0102	52.252	60.0823	56.44	52.2117
YBR200W-A	66.2151	40.7945	42.9413	86.3362	130.769	116.785	62.004	140.7	59.9423	21.1203	53.6203	129.473	59.6376	106.95	29.633	41.899	107.649	135.18
YBR201C-A	302.947	236.72	388.44	480.695	642.952	665.418	592.79	626.236	545.922	632.109	549.968	960.932	1043.98	1169.67	1079.56	946.154	1046.76	851.143
YBR201W	40.2639	103.452	89.0629	121.003	136.033	112.957	109.573	94.6362	117.417	83.8122	87.8166	114.183	109.54	114.345	108.742	119.264	112.584	88.4787
YBR202W	44.3226	58.3925	34.7358	65.3968	40.9044	43.463	46.4236	46.2442	41.0997	48.1981	58.2371	41.6869	44.9505	41.0493	44.568	41.5131	46.5597	43.7908
YBR203W	21.3772	18.5601	143.288	92.9357	70.7513	62.5429	49.6616	37.9483	30.8558	131.223	85.5579	41.8886	46.6453	39.3775	44.4732	45.1096	49.3836	53.2602
YBR204C	14.5896	78.4551	76.9326	75.1781	72.8825	79.7095	74.811	46.2478	57.715	61.0601	66.22	72.2378	72.9531	71.9736	76.5302	75.6818	73.0537	75.6485
YBR205W	91.556	131.624	63.1804	74.8889	67.0909	67.7062	72.6536	102.999	113.188	94.4914	76.9558	88.1337	80.8458	85.4609	88.7792	99.261	92.4868	89.9304
YBR206W	104.485	150.135	78.5266	78.7614	87.6425	54.1502	96.1236	146.52	157.969	104.119	101.63	95.8786	105.089	131.753	116.596	119.611	99.0571	145.413
YBR207W	99.424	136.749	179.259	140.038	149.229	145.706	140.693	142.324	166.55	175.364	176.779	173.978	179.475	182.664	188.375	176.619	182.095	162.766
YBR208C	94.3393	32.2853	10.9744	41.6153	32.7946	39.4134	67.1988	155.092	51.8619	17.5965	62.5517	58.4579	67.7023	56.8429	55.9766	44.9701	53.9993	60.8935
YBR209W	4.64543	8.1174	35.9591	19.0722	11.859	9.57862	5.2409	10.0174	13.8013	27.2282	22.2803	9.32931	12.2618	8.65294	5.35181	11.9472	13.0167	12.8122
YBR210W	55.2663	105.986	132.508	97.8949	97.5501	94.5201	82.0924	118.459	151.171	179.767	88.0036	148.22	129.683	162.859	136.374	135.234	118.824	90.3968
YBR211C	49.7588	66.1018	70.6179	63.5373	60.9842	56.3843	48.5135	79.9179	66.8641	60.6267	43.1945	58.8538	53.86	70.7761	58.591	59.5385	57.7324	38.5172
YBR212W	37.1293	86.1593	274.917	186.485	185.408	180.747	136.442	57.1722	69.4822	186.785	196.997	138.958	131.995	118.044	126.396	129.138	130.679	132.117
YBR213W	229.801	82.4377	14.4058	30.4031	30.5334	34.0743	46.7578	88.2312	77.0685	24.8599	39.3771	33.5184	41.8046	44.4439	41.2855	41.5151	40.9324	49.9708
YBR214W	9.25408	72.2856	546.319	316.739	336.085	293.638	210.824	35.1252	54.7024	291.529	432.326	250.803	224.215	207.321	190.828	208.983	197.963	314.981
YBR215W	48.833	48.777	46.4085	40.6895	43.1141	41.1531	40.8737	34.2605	35.4952	31.9683	44.2081	37.8972	37.0473	35.5334	38.8938	39.8906	38.3652	40.9573
YBR216C	26.622	34.9657	45.0478	37.839	41.2197	41.9399	39.4073	20.32	25.1129	34.7042	38.4522	36.5115	38.7625	32.5418	36.5427	35.7311	39.3114	33.7551
YBR217W	48.5714	46.6599	65.7385	77.9686	69.3321	71.4949	64.2235	50.6741	43.3315	66.5412	46.959	64.3194	63.1891	68.2446	69.4772	67.1457	66.6233	49.1186
YBR218C	111.453	66.5982	48.1428	92.7091	77.8248	93.8211	90.6111	141.159	110.852	57.3335	85.7011	69.5641	73.9851	68.6502	72.3773	70.3773	70.6305	91.7643
YBR219C	79.9951	38.9629	20.9292	21.5856	20.0529	21.4266	31.9742	51.827	50.6057	17.0521	32.3013	25.7672	24.7243	30.2614	29.2909	28.0297	36.3803	36.6944
YBR220C	113.276	59.2422	28.7991	31.8338	30.2118	32.2726	38.3853	58.0051	57.0747	30.5609	40.9905	37.0753	37.5424	35.6802	40.2412	41.9986	39.1736	35.1871
YBR221C	331.027	546.233	1120.76	748.134	716.668	645.464	598.186	308.684	432.217	882.181	648.032	603.925	600.615	575.525	579.162	575.486	560.429	510.909
YBR221W-A	0	0	0	33.6711	39.6857	0	28.9088	0	24.4992	35.2645	67.4455	58.4878	26.9014	0	0	0	0	29.6052
YBR222C	363.406	323.76	468.772	829.467	905.15	825.152	485.258	158.671	134.723	335.095	731.278	343.163	271.448	233.755	215.956	214.454	234.366	184.614
YBR223C	6.6904	14.9849	22.85	20.4966	20.1325	25.715	21.4838	9.41239	11.7947	19.2242	23.9206	18.8518	20.0722	17.3685	18.0091	18.777	19.0063	18.0788
YBR223W-A	240.437	319.442	458.241	434.189	535.093	739.466	475.814	306.145	270.769	599.788	730.595	551.634	562.164	499.687	347.016	519.327	494.259	515.688
YBR224W	3.72537	7.50996	14.79	11.7609	11.2423	13.9351	12.0368	6.73157	5.99594	8.43358	10.8124	10.2902	7.55736	5.60343	10.9148	13.0608	9.87626	6.32076
YBR225W	8.04733	19.6211	39.7186	29.3947	30.6444	30.3634	24.2937	15.3311	18.1916	24.5117	31.5413	23.7391	23.1588	21.1861	22.2337	24.4392	23.8593	24.8013
YBR226C	25.972	39.7346	84.0706	60.2562	75.9762	62.1645	58.2651	44.3404	45.1519	65.332	76.1825	55.5338	57.0731	51.1778	51.6678	52.0074	59.3746	80.3846
YBR227C	102.776	45.0002	31.9962	44.5699	43.1909	48.3332	51.7247	42.7048	35.9768	32.0878	47.6715	43.5299	44.4566	44.8971	42.1836	45.7862	48.311	45.6007
YBR228W	71.0063	38.5434	36.8767	40.4168	52.3359	49.7007	50.3847	38.0278	30.9507	28.586	42.4706	42.0435	37.7077	40.0199	38.2315	40.0167	39.2037	40.6998
YBR229C	23.5294	31.7581	43.3267	44.5418	44.7969	47.0706	43.9748	21.0079	27.5112	44.1726	59.1036	48.4599	47.2311	42.8232	44.3842	47.6015	46.7356	48.2503
YBR230C	183.896	995.443	8016.91	4822.24	4419.19	3126.26	2150.06	679.28	1041.12	7708.65	2685.37	2147.53	1853.78	1816.44	1617.98	1589.28	1593.36	1626.81
YBR230W-A	398.041	759.382	2157.02	1468.58	1282.41	1097.04	733.88	939.134	1360.15	1897.76	1306.42	1591.65	1383.03	1635.61	1440.46	1346.77	1252.86	1444.47
YBR231C	88.1053	76.7467	78.9098	83.2347	83.3725	94.4764	86.5742	65.455	54.0441	72.7179	102.413	90.7769	99.6442	104.667	98.7224	97.0318	89.3445	81.1077
YBR232C	3.88147	14.6241	10.57	10.7026	4.38317	8.28885	11.2292	7.66961	8.76391	14.192	9.79022	14.2896	9.54739	8.60875	14.3379	14.0529	13.9235	9.03606
YBR233W	36.7926	70.3709	58.2166	53.3257	48.1076	43.2324	49.4696	45.1734	46.8368	64.2572	60.497	61.8982	55.5531	59.6495	58.8216	60.0015	55.2925	60.5727
YBR233W-A	285.62	249.815	301.544	219.88	175.17	192.759	156.451	304.355	319.429	362.889	188.291	346.43	282.041	289.763	264.835	279.848	258.04	187.847
YBR234C	86.8172	247.339	261.205	244.713	222.695	205.328	203.188	190.988	258.354	240.99	213.015	221.804	209.548	203.82	212.369	206.748	198.399	198.59
YBR235W	14.5849	25.186	31.4445	26.1476	30.3808	28.1244	26.3388	16.0742	20.2532	28.9455	32.1288	29.0633	27.4078	25.8782	27.5422	25.2631	28.1667	24.1
YBR236C	97.0388	85.9876	69.9618	75.7191	74.5174	65.0621	70.055	65.3551	73.6518	78.3696	68.3788	75.8291	73.7816	72.9553	74.6287	70.1445	75.1306	62.499
YBR237W	23.6439	23.104	29.177	22.2793	25.3583	24.018	25.5896	24.7103	22.1057	24.8143	29.8641	26.6578	25.3877	25.4575	26.829	27.341	29.8548	30.0651
YBR238C	190.823	7.93293	3.04347	4.39621	3.90566	6.25312	9.5834	17.6006	16.3572	7.83894	5.32795	6.93251	7.65788	8.17892	7.93481	8.90397	9.2695	11.0681
YBR239C	49.3455	13.7995	10.941	14.7157	13.6674	13.1159	13.2782	22.1248	18.357	13.8345	11.8013	10.5998	10.135	10.7749	10.5665	11.0551	12.3279	10.3729
YBR240C	20.063	22.2534	12.8946	16.2991	21.3088	23.126	25.8005	23.6061	22.8526	18.7337	19.0809	22.4243	27.3278	25.9325	25.9941	26.187	26.4378	26.9864
YBR241C	22.2562	75.5567	271.969	203.489	336.741	324.537	234.772	26.8461	47.7461	157.677	183.851	206.873	193.452	193.994	168.866	164.487	159.201	141.096
YBR242W	283.195	84.9419	115.603	129.393	152.862	147.912	122.896	157.666	132.686	159.057	121.918	149.538	132.209	142.813	129.878	126.678	129.178	136.788
YBR243C	68.2729	103.084	67.9657	49.063	43.1337	34.835	37.5623	87.0126	90.2782	76.0237	63.3044	67.3584	59.9522	59.8109	61.5694	62.7031	61.0406	68.9954
YBR244W	81.5036	52.2158	59.05	62.4254	74.9185	72.5375	70.127	87.8998	67.0561	65.3237	53.124	82.6606	88.1714	98.5433	82.2461	78.9763	79.3632	62.6214
YBR245C	37.2557	39.6442	22.2159	21.5462	18.9447	22.5774	24.945	28.2094	25.5709	18.3343	24.8909	22.5199	23.6556	20.7524	23.6875	22.533	23.6819	25.6086
YBR246W	108.653	70.4649	34.2885	44.2691	46.0827	38.8909	46.4992	56.3283	48.746	40.2435	44.4661	38.6993	39.4299	39.8792	41.967	40.7234	41.2908	47.3604
YBR247C	394.915	33.1584	13.1367	37.8632	42.2797	46.9043	56.3647	93.2935	39.2094	20.9962	29.9667	25.7752	28.3551	30.4137	32.3484	37.763	37.2894	41.2543
YBR248C	233.681	114.356	35.3794	82.0522	71.5864	74.4389	80.7137	146.513	103.388	57.6055	106.064	64.4279	69.62	65.3347	68.4139	71.0433	75.4004	81.0827
YBR249C	1235.12	404.551	122.345	308.364	352.54	392.805	392.661	729.591	527.598	203.471	272.037	239.562	257.205	254.638	258.405	255.013	287.895	255.636
YBR250W	9.01811	5.97291	7.4616	6.80127	9.42196	8.96901	9.52005	8.50053	7.58457	9.01331	12.2402	12.4711	12.538	15.0315	14.9599	14.1702	17.5033	17.6849
YBR251W	56.441	173.914	116.383	73.8351	67.2921	60.8809	62.9105	111.147	168.853	91.4327	56.6213	49.4595	52.9573	60.2421	57.6898	63.8126	59.6378	65.318
YBR252W	435.252	298.716	94.0812	145.805	111.083	113.567	140.569	331.363	303.634	206.798	131.634	192.686	189.526	206.761	183.632	173.099	160.657	149.814
YBR253W	208.687	223.453	219.638	191.347	202.242	185.943	179.844	244.629	239.678	235.119	182.471	206.085	208.071	226.687	215.41	183.871	179.64	170.196
YBR254C	135.715	91.3302	46.5638	74.1072	61.61	76.4342	78.9275	122.366	104.592	74.5378	62.1995	95.8625	97.8377	113.486	98.3016	96.7936	92.3024	81.3091
YBR255C-A	192.046	442.094	1477.18	783.335	887.236	736.33	512.615	372.906	495.985	1369.22	646.14	697.438	715.464	770.243	717.176	735.093	683.175	548.969
YBR255W	13.361	17.8789	27.8449	31.2934	33.8349	30.5676	30.5356	16.5501	19.1935	17.7835	27.5141	20.6148	23.1878	24.486	25.1672	26.4062	25.9011	27.1619
YBR256C	478.925	259.763	516.249	414.211	361.861	297.942	263.658	273.258	310.532	672.189	355.395	345.978	295.68	340.001	280.923	284.938	272.568	219.786
YBR257W	124.742	57.9618	69.499	89.2659	93.2451	91.8145	82.4097	83.8512	69.9779	78.7524	76.1963	92.4079	94.8693	106.41	95.7927	87.924	83.0535	69.7271
YBR258C	77.9063	93.6808	89.5051	90.9045	93.814	77.968	68.7542	93.9089	111.003	120.38	74.5181	87.623	97.7988	93.8714	88.6171	100.423	86.2274	81.3574
YBR259W	25.4503	22.491	16.3113	20.4804	21.2896	23.7189	21.2796	20.3942	21.0156	18.8504	22.5202	23.6062	23.2459	23.4707	23.1322	24.0396	24.2818	22.027
YBR260C	33.5702	39.1024	41.0431	31.1592	30.5153	34.4611	34.1578	32.1446	33.3756	31.9902	36.9268	32.6539	32.3739	33.2617	36.268	34.1592	35.4161	38.2991
YBR261C	270.32	91.8757	44.995	65.5596	56.2165	65.6794	79.5357	113.498	86.167	59.8718	61.0118	77.1744	79.6794	80.1257	67.7054	75.2831	71.9267	75.6223
YBR262C	454.082	907.387	1108.01	610.833	530.365	457.749	391.313	879.962	1105.1	856.646	393.44	408.267	434.876	473.342	452.53	471.921	467.151	418.923
YBR263W	338.484	150.231	211.694	201.103	196.434	188.945	185.627	180.43	154.508	227.675	185.167	186.374	177.585	183.596	175.148	170.432	166.265	158.047
YBR264C	53.9024	83.4277	85.6885	83.526	85.8737	82.691	79.9153	85.6826	96.9277	95.7438	104.449	108.825	101.272	109.71	102.267	98.0164	93.4494	101.555
YBR265W	110.712	106.873	109.918	116.367	105.177	114.02	112.134	135	125.83	109.805	135.639	148.086	142.123	137.855	137.873	134.638	135.93	157.367
YBR266C	1029.24	96.1562	38.4529	93.1066	123.293	146.27	179.668	250.882	112.578	62.949	79.6157	89.8963	110.328	113.843	123.771	108.47	126.421	121.375
YBR267W	319.356	28.9154	14.458	35.6782	37.1211	43.6493	52.0125	86.8635	33.6506	21.0066	27.9546	30.3428	31.5728	36.1192	37.0514	35.1525	38.1674	33.9633
YBR268W	239.907	606.038	396.559	198.153	179.754	162.169	182.846	465.416	716.532	398.311	135.519	197.433	231.534	251.98	243.13	235.914	210.632	192.524
YBR269C	126.079	372.889	1108.1	712.515	788.743	697.772	562.068	287.908	413.173	870.882	568.538	586.429	618.993	637.717	627.113	623.444	575.172	679.354
YBR270C	18.5478	10.5365	19.5632	19.6484	23.1733	25.4789	18.7993	12.7157	11.7064	16.7612	13.8146	16.3466	15.3276	14.3258	15.7009	15.2474	18.1338	16.7276
YBR271W	127.139	22.8156	9.8969	23.8844	22.5424	24.0049	30.3276	38.1775	18.6456	12.5493	13.9603	17.7136	20.5532	20.715	19.0417	20.7946	22.1295	22.0549
YBR272C	28.0755	46.6883	76.8229	56.3168	61.4132	55.2399	49.9136	41.8727	46.4096	52.4173	46.7444	54.6352	54.3792	54.3125	52.0265	55.3156	61.0782	54.2127
YBR273C	55.5794	79.3282	104.582	99.471	108.216	102.06	93.8846	59.0159	56.5108	67.153	77.3766	74.3017	79.573	76.9295	79.7606	74.1441	76.1271	81.9833
YBR274W	38.0295	35.8932	36.4854	37.764	41.3248	42.3108	41.9464	27.3169	29.303	39.2915	30.3888	34.0492	35.1708	35.9181	34.778	36.9222	35.9018	29.9222
YBR275C	12.4246	26.6449	11.3233	11.9705	9.35013	9.7041	11.4058	15.8736	13.8975	13.2575	16.9576	13.7226	13.5219	12.0799	13.3661	12.7624	14.7445	16.2163
YBR276C	38.5889	57.1295	48.6168	46.3728	43.9578	40.4056	42.704	45.5537	40.6319	50.4655	47.6466	48.6146	46.4018	44.6167	44.4389	43.1438	44.5364	44.441
YBR277C	6.40239	12.7337	10.3802	3.76174	10.1398	6.23138	6.6416	10.3393	12.5669	7.79953	7.24609	11.5218	12.8099	9.29871	6.03925	12.078	4.25057	7.78706
YBR278W	65.2392	144.92	176.309	183.787	190.651	156.4	168.563	131.051	120.598	221.822	156.345	209.447	197.546	205.991	161.328	170.739	158.666	139.309
YBR279W	139.697	75.6503	157.96	108.632	96.6861	78.5326	77.844	68.2482	79.3844	85.7869	90.229	66.8979	71.2075	65.2297	69.8799	64.02	72.1778	78.7659
YBR280C	4.75115	25.9544	128.391	91.4139	117.056	107.729	71.8309	17.6012	21.8247	106.117	114.105	86.6057	79.8696	69.1216	75.2329	79.9297	74.3932	80.0793
YBR281C	72.8899	49.4673	23.4352	30.3195	26.7361	28.8506	31.8569	33.4549	32.2407	22.2509	30.535	26.7333	27.8498	25.5606	29.1697	29.4736	28.3096	26.0421
YBR282W	180.32	504.776	267.877	199.041	164.766	162.353	151.782	384.442	505.525	278.142	140.386	188.395	192.513	222.623	206.863	187.411	193.08	161.115
YBR283C	441.29	284.165	203.057	235.048	238.26	231.323	239.597	293.913	286.936	222.627	263.405	232.991	223.569	229.691	212.766	231.642	221.548	223.065
YBR284W	7.00809	13.7678	22.7678	10.6026	16.3419	15.3472	12.3888	17.0597	15.5285	24.8632	11.7636	12.6557	13.7839	14.4816	15.0869	15.0691	12.2649	15.7877
YBR285W	18.3205	75.9553	610.382	321.571	386.325	245.965	242.711	78.7892	106.316	400.251	223.953	257.209	254.402	268.151	239.438	243.884	214.549	318.691
YBR286W	185.458	225.671	787.031	636.875	728.185	640.199	459.131	137.896	183.375	541.702	745.962	494.58	437.298	407.88	374.727	410.03	403.014	407.804
YBR287W	152.713	162.284	221.068	161.837	182.235	160.518	150.658	189.718	149.903	97.3454	123.587	100.957	94.9492	102.544	100.291	94.7553	101.592	133.557
YBR288C	81.7072	62.1254	36.2867	48.5829	48.2266	39.3132	46.1989	70.4328	58.112	40.1445	42.2372	44.885	47.9179	45.7507	45.7571	49.7743	48.404	45.3702
YBR289W	18.9438	26.7942	40.7238	23.8468	25.1904	25.6967	23.253	22.3101	25.6881	23.0925	30.0087	25.0385	24.6842	23.4725	22.8838	22.8189	24.7995	27.7628
YBR290W	147.482	137.099	221.344	171.246	167.737	151.173	131.93	196.153	162.287	202.268	146.412	150.08	150.318	161.041	156.288	150.742	150.089	129.918
YBR291C	1645.69	219.879	28.6265	58.1675	60.8338	78.5824	173.447	567.355	326.164	63.6713	112.589	132.102	119.693	119.679	126.231	120.405	118.256	143.986
YBR292C	17.7967	7.72571	7.87794	6.61231	14.681	10.9625	6.22788	7.82903	10.1075	5.19559	5.56417	11.6179	8.93597	12.6399	12.1764	12.8131	8.54466	14.8677
YBR293W	69.6292	48.7615	41.164	42.9596	43.0861	44.0954	45.1285	49.7018	49.9925	46.2691	41.2503	49.6562	48.1075	48.2374	49.7112	55.2335	52.3719	39.4124
YBR294W	446.898	210.456	107.115	134.327	81.8103	78.7149	152.554	301.859	342.534	332.712	239.809	178.671	202.956	195.053	217.562	195.384	205.784	217.438
YBR295W	15.3442	20.5062	65.5565	62.2297	64.7995	62.8585	47.4219	21.7708	18.4433	48.4636	50.5423	47.6736	43.8681	42.6056	41.8751	41.7049	42.8477	36.1842
YBR296C	16.371	13.4067	23.4575	28.3063	27.9292	25.5332	21.1582	24.0725	12.742	28.7293	29.0571	25.6054	24.7025	20.4969	24.771	29.1742	34.8545	32.9602
YBR296C-A	79.8133	232.302	0	21.4745	103.964	67.2676	37.0726	295.391	291.803	66.716	127.507	73.4279	169.933	91.743	222.876	217.986	131.873	225.604
YBR297W	33.7547	83.0002	101.24	84.7814	72.0404	45.7193	37.7818	102.947	99.2361	74.7958	37.4949	40.381	45.8277	47.3715	51.7123	57.6271	55.4137	45.9938
YBR298C	42.1089	151.576	2048.95	412.358	717.686	315.961	121.246	71.7539	65.8673	92.6584	48.2651	35.6003	42.1124	39.1667	39.8531	43.4482	50.1757	48.2413
YBR298C-A	2.88079	0	7.54241	9.3058	5.539	0	0	3.84768	0	4.82938	2.308	2.01192	0	0	2.02678	4.82307	0	0
YBR299W	2.6682	21.8877	228.592	45.388	99.8313	33.9299	10.4743	1.85209	2.06546	4.95577	1.32018	1.38424	1.45695	1.14422	1.72965	1.31268	1.81685	1.31208
YBR300C	0	0.496994	0.708753	0	0	0	0.277727	1.08223	0	0	0	0	0.26205	0	0	0.340548	0	0.287484
YBR301W	0	0.403618	1.14648	0.515718	0.621299	0	0	0.42125	0	0.535772	0	0	0	0	0.45393	0	0.466045	0.466612
YBR302C	0	0.0834917	0	0	0	0	0.0927999	0	0	0	0	0	0	0	0	0	0	0
YCL001W	339.312	363.96	251.94	299.284	321.417	301.023	321.452	445.627	438.518	429.771	309.599	479.381	444.95	491.841	431.919	397.979	400.005	281.918
YCL001W-A	10.9991	8.57846	14.0911	12.1496	21.2008	19.9933	20.581	10.2403	13.6882	23.4335	10.8103	14.582	16.3705	15.8573	18.3946	18.1959	20.2291	16.4072
YCL001W-B	52.0492	35.7918	46.4175	57.0293	72.5964	97.2369	83.885	48.3862	64.0005	62.6702	51.9876	91.8544	67.143	81.5859	60.7372	71.4719	82.4393	50.8068
YCL002C	215.292	105.471	69.2662	98.5233	97.0715	102.157	102.719	132.696	105.229	112.324	90.8758	125.661	121.632	120.595	116.191	117.883	119.271	85.7256
YCL004W	17.3813	31.971	33.2624	27.5182	31.764	31.2242	30.4146	19.6676	26.3686	27.0585	31.302	26.1536	30.3634	27.9843	25.8437	28.4224	28.5426	27.0012
YCL005W	103.872	67.0007	53.4144	59.4152	57.9097	50.1342	57.2383	82.0886	80.4621	70.7028	66.0615	69.9348	70.4004	68.6872	63.3212	69.6277	61.1978	63.68
YCL005W-A	2694.02	1818.41	1486.77	1687.42	1799.16	1491.71	1471.16	1723.37	2144.02	1860.29	1451.16	1645.6	1718.69	1929.73	1761.91	1624.13	1501.63	1520.42
YCL007C	17.9301	7.56903	11.6682	15.2983	17.7785	17.7942	13.7141	54.9191	23.5638	13.827	21.6062	48.7487	48.6026	50.5814	48.8345	59.4331	71.4382	60.3208
YCL008C	28.3766	34.8256	42.308	42.2833	46.5614	43.8843	40.5719	23.2552	33.496	43.2911	46.3795	39.8876	38.4631	39.0879	36.6128	39.0072	32.9505	37.18
YCL009C	506.472	389.22	336.325	372.243	407.771	373.244	315.411	416.215	356.673	361.583	523.267	321.137	275.632	292.032	254.099	289.909	274.047	351.63
YCL010C	41.0206	35.0811	41.639	43.4855	43.3197	47.0106	41.569	24.2708	26.3469	29.034	44.654	35.4303	33.6548	28.956	36.6664	37.2453	32.7964	40.0636
YCL011C	269.056	130.778	154.244	141.808	135.713	146.834	129.506	179.378	140.849	110.402	124.977	104.816	104.03	114.226	110.171	110.974	108.233	111.932
YCL012C	63.8171	87.4355	234.013	304.8	493.956	474.797	405.189	98.6648	143.226	270.872	300.922	399.867	427.457	491.162	425.256	481.466	488.325	385.259
YCL014W	12.8951	12.8032	25.5432	14.049	10.1754	10.1017	10.2377	12.8535	12.1939	14.4039	15.1013	12.4953	13.1789	11.5921	11.3617	12.2517	11.2693	14.6829
YCL016C	59.6465	46.7402	31.6504	38.034	38.4591	44.0921	47.9746	50.1898	50.9811	38.3396	40.8979	45.3485	46.9128	49.4867	44.8986	45.915	49.8411	43.2419
YCL017C	126.038	140.435	124.773	133.565	138.405	151.002	145.32	126.081	129.702	120.429	145.741	130.851	130.973	133.012	142.632	136.238	146.03	154.039
YCL018W	1446.39	917.394	119.102	236.416	210.355	229.598	371.473	740.8	779.598	201.359	228.617	204.45	232.095	231.19	252.01	270.39	279.032	361.448
YCL019W	0.430257	0.594105	0.542974	0.391984	0.368494	0.465533	0.577735	0.101137	0.232115	0.440731	1.42694	0.596945	0.746885	0.428682	0.704738	0.732741	0.458293	0.770572
YCL020W	0.849902	0.909103	1.54475	1.75808	3.39781	1.333	0.933497	1.89381	2.02394	1.10214	0.000229968	1.11382	1.40063	1.06932	0.569548	0.709628	1.00377	0.610914
YCL021W-A	22.5647	24.2901	11.4518	11.3037	20.5225	16.8265	21.4136	35.4195	37.0904	33.2286	36.8396	25.4022	39.5308	34.849	38.4941	32.1913	27.7241	46.84
YCL022C	23.7361	144.455	21.3463	45.3682	29.9264	42.0956	46.2226	95.6568	68.5299	46.8986	40.0272	54.7134	39.0163	48.8687	42.2692	54.451	47.1882	56.873
YCL023C	2.17389	8.55417	5.81314	5.35673	2.81669	4.95099	4.07028	4.44957	1.73823	3.71996	2.39415	6.83888	0	3.17334	3.69795	3.78256	4.85438	5.82519
YCL024W	5.72738	34.5082	4.32891	10.6355	8.4681	10.5457	11.2184	16.4672	14.2502	10.2745	9.64092	11.227	9.38844	9.35819	9.89923	10.5951	10.6653	10.6613
YCL025C	1198.69	144.472	56.967	209.334	101.063	151.36	240.017	922.45	992.753	77.6003	249.959	195.514	227.287	204.73	231.563	215.495	236.711	330.267
YCL026C-A	17.9233	6.95196	3.38576	3.29995	3.00451	1.72228	5.35473	8.08289	9.77282	4.33333	5.14518	5.01178	5.78102	5.54341	4.49157	4.72023	6.81583	9.57646
YCL026C-B	118.879	398.984	83.7653	107.568	73.2244	49.9548	66.898	137.014	176.784	139.101	75.6031	51.2645	83.1766	90.5561	88.1866	92.7496	99.0122	66.2813
YCL027W	9.37857	34.1207	11.2153	8.46913	9.9627	10.4233	8.43689	222.681	120.89	41.5681	69.4977	52.8575	48.1625	63.1361	70.5025	89.6691	82.5847	119.999
YCL028W	173.553	204.869	200.483	186.687	186.687	166.461	175.447	163.068	170.3	217.294	171.017	162.94	174.084	172.905	165.338	153.616	156.931	158.901
YCL029C	63.6175	41.5306	23.2029	32.733	30.1802	31.7197	36.6284	33.4817	32.0889	27.312	31.4808	31.7628	30.9883	27.6712	31.3204	29.2785	30.0036	29.715
YCL030C	246.51	294.297	72.2558	112.294	105.346	117.841	110.226	221.482	238.189	96.6655	154.619	82.2658	74.5682	67.5634	72.5816	68.23	75.1354	76.9424
YCL031C	385.885	126.066	109.846	138.362	141.521	133.93	136.339	245.795	178.689	115.352	121.394	104.881	117.471	117.558	116.105	122.337	123.379	116.298
YCL032W	46.0101	79.7231	77.0867	98.723	96.5736	96.0098	97.1699	73.4605	75.6729	82.6396	89.8357	95.2077	94.8293	99.2889	93.97	90.3952	92.86	92.5034
YCL033C	69.7664	211.65	444.188	423.698	495.109	446.88	383.677	121.151	187.322	417.764	263.331	412.118	387.569	431.202	363.164	361.171	321.143	274.05
YCL034W	31.0936	93.7787	192.298	117.566	113.391	103.755	94.3687	75.641	95.1963	123.523	101.154	110.717	105.865	111.782	102.804	97.9518	93.2642	91.8116
YCL035C	541.803	1296.1	2668.93	1727.25	2299.11	1885.99	1461.05	895.486	1041.96	1201.69	792.234	1047.44	1013.34	1059.68	1008.41	956.993	921.985	992.587
YCL036W	134.864	2.20899	1.68871	7.78179	17.4695	16.5124	19.1305	17.6423	6.16495	4.04328	7.05518	7.76283	11.5079	13.9308	13.5898	12.2216	13.5332	15.6024
YCL037C	24.3194	3.27571	0.248225	3.31105	2.15109	2.04063	3.10128	7.60006	4.47029	1.10774	3.16537	1.10349	1.68494	1.16984	1.43307	1.62876	1.47262	4.07539
YCL038C	24.8863	38.2545	94.2611	78.0168	90.9418	89.8698	87.4104	35.6726	52.8521	72.9255	68.6302	84.3254	85.9139	86.3092	86.9366	86.4676	87.7162	76.4131
YCL039W	3.95188	28.3397	72.3907	61.3671	72.3517	60.371	49.7477	18.2537	27.5688	52.6505	74.2369	49.6982	48.028	46.9579	43.8495	46.2634	44.299	57.056
YCL040W	26.6319	451.389	3054.28	1497.86	1340.33	1028.05	548.929	92.9155	154.82	583.032	515.072	315.867	259.825	240.75	240.674	290.753	292.575	251.19
YCL041C	41.3334	53.3142	61.3648	43.2318	45.6005	49.9936	43.0807	35.0702	46.6399	63.3776	81.7673	57.5177	55.8072	53.9556	51.8035	61.7619	46.5153	60.8994
YCL042W	6.81132	110.105	723.454	347.553	276.85	242.039	123.366	22.3993	33.6912	132.557	113.783	68.1167	57.5849	36.6478	53.8488	58.7723	62.2961	47.2505
YCL043C	387.951	577.124	524.021	432.976	521.865	485.364	457.358	412.366	453.483	494.936	816.617	612.078	580.43	580.223	524.584	541.457	525.072	635.041
YCL044C	41.1063	40.5054	43.1671	44.6625	59.3662	50.0973	49.8733	31.1723	33.5513	41.3073	77.7919	53.4446	50.4694	47.7225	47.893	49.2128	52.7372	69.7863
YCL045C	101.322	95.4863	86.2833	93.362	90.906	93.0122	96.6819	89.4495	101.832	106.317	143.018	115.56	115.921	109.369	107.963	110.757	110.498	127.958
YCL046W	104.051	101.795	82.7057	91.3657	55.8566	93.9328	92.7826	82.4557	87.0844	105.52	146.053	108.187	111.291	77.4088	116.028	107.37	105.514	107.797
YCL047C	102.923	100.102	52.754	83.9705	76.1237	62.8146	85.4545	65.4674	79.2125	62.9469	51.6026	70.7385	64.1358	73.5574	69.3792	62.8638	70.9444	63.7649
YCL048W	4.64467	7.92772	11.0742	7.74654	12.7401	12.7271	9.7348	4.16731	6.02296	14.3194	7.02664	13.1773	12.5624	14.1792	11.7702	13.8788	14.0057	11.1725
YCL048W-A	1437.26	91.8016	1077.44	1759.86	5216.94	6596.09	4655.93	335.185	113.322	176.414	290.648	1560.89	2149.6	2190.35	1796.24	1881.45	1951.42	2072.05
YCL049C	22.536	47.1119	109.863	61.373	64.562	75.5446	67.0828	62.781	77.9729	86.455	42.0505	51.7733	63.2014	57.998	60.4836	66.5654	74.2806	62.3992
YCL050C	338.744	253.577	127.263	205.338	295.634	264.209	272.044	207.321	191.616	153.271	213.473	259.066	266.775	282.081	312.593	352.692	331.768	219.529
YCL051W	27.596	29.9211	53.5495	35.4384	36.634	37.981	30.4101	26.9744	25.4372	23.9923	28.0824	21.1566	22.7421	22.8911	23.7136	22.5139	24.8468	27.6588
YCL052C	46.2907	113.991	184.335	140.945	152.506	142.047	122.842	77.8486	87.3918	103.73	99.0046	104.294	102.148	98.3766	104.276	105.281	97.3026	93.4414
YCL054W	254.843	22.6119	6.52608	19.0041	20.0093	23.7268	32.666	56.8704	25.1094	9.41069	16.618	13.3936	15.5889	15.405	17.828	18.3494	20.1487	22.9878
YCL055W	111.893	229.497	142.932	115.776	138.807	135.498	132.585	635.944	277.8	216.854	238.508	305.332	271.957	356.405	353.356	385.619	365.581	298.732
YCL056C	194.889	189.194	207.211	234.072	247.702	206.611	202.921	247.32	199.839	228.005	196.794	204.583	209.855	225.95	199.85	224.976	207.218	212.561
YCL057C-A	875.52	1593.23	1692.72	1300.45	1068.52	1025.42	973.081	1933.19	2266.3	1225.14	777.402	992.842	1064.5	1121.31	1073.33	1034.95	941.898	1103.51
YCL057W	32.1132	110.771	159.257	113.408	128.051	137.039	119.122	58.0353	87.899	128.848	157.321	137.856	145.081	133.034	140.371	135.565	141.227	117.373
YCL058C	137.198	46.7421	38.846	40.2677	36.4136	38.9817	40.5817	93.8224	69.6151	32.3403	28.6178	29.5934	34.225	39.2381	33.6151	34.1696	38.0968	48.0562
YCL058W-A	760.278	106.12	23.1764	108.447	104.622	113.814	145.09	313.887	149.154	58.6441	70.8574	60.9853	88.4442	104.49	101.335	92.1649	73.6141	121.155
YCL059C	613.664	84.9338	12.1214	64.4691	77.7192	91.9825	116.715	245.023	106.666	38.77	49.9135	63.2193	74.429	83.6005	87.4492	82.2262	88.01	83.3737
YCL061C	5.50677	31.7105	8.05798	11.4239	10.3471	10.8598	11.1618	12.0381	11.7959	12.2454	14.4881	14.9847	13.2547	12.8406	13.0853	12.7154	13.7771	14.8762
YCL063W	58.8037	52.4772	59.4328	43.1041	21.6375	21.7708	27.5208	43.0142	47.4949	45.2614	43.219	41.5341	44.2083	36.8449	37.2488	35.3771	35.7267	38.0851
YCL064C	2.9589	10.8826	6.70821	5.49096	4.34439	3.28913	2.87412	11.8937	9.04034	11.0927	6.71702	7.6312	5.95324	6.2138	5.63805	6.98636	5.63072	6.33245
YCL065W	0	0	0	0	0	0	0	0	0	0	0	0	0	0	0	0	0	0
YCL066W	0	0	0	0	0	0	0	0	0	0	0	0	0	0	0	0	0	0
YCL067C	0	0	0	0	0	0	0	0	0	0	0	0	0	0	0	0	0	0
YCL068C	0	0	0	0	0	0	0	0	0	0	0	0	0	0	0	0	0	0
YCL069W	0	0	0	0	0	0	0	0	0	0	0	0	0	0	0	0	0	0
YCL073C	0	0	0.0617917	0	0.0674944	0	0	0	0	0	0	0	0	0	0	0	0	0.0502795
YCL074W	0	0	0	0	0	0	0	0	0	0	0	0.207064	0.0959513	0	0.104174	0	0	0.10567
YCL075W	0	0	0	0	0	0	0	0	0	0	0.341699	0.29736	0	0	0	0	0	0.304216
YCL076W	0	0	0	0	0	0	0	0	0	0	0.16143	0	0	0	0	0	0	0
YCR001W	91.278	41.4023	25.713	32.7805	55.8285	58.4647	71.2507	41.2679	44.3137	29.7672	26.9323	51.3629	59.2653	56.9138	50.4716	60.2915	60.681	33.0331
YCR002C	194.467	230.554	197.337	178.384	140.891	130.664	136.278	190.814	234.426	208.007	195.042	182.86	184.456	167.956	177.302	171.459	158.875	157.564
YCR003W	85.0278	401.805	202.661	158.843	108.047	98.913	112.157	270.136	478.791	262.214	87.7198	146.901	147.596	174.023	169.983	161.532	158.351	119.534
YCR004C	106.677	224.341	1766.9	916.096	933.298	738.698	610.825	137.934	229.683	1591.35	981.438	819.515	770.309	804.705	706.192	744.408	680.26	745.902
YCR005C	237.974	1285.72	705.353	329.698	310.002	232.546	274.146	259.186	807.297	733.429	333.435	254.315	263.933	275.115	367.524	354.861	458.914	328.383
YCR006C	19.5944	11.2385	57.8899	30.2582	20.1839	28.2309	19.4755	14.8555	17.546	45.265	39.348	24.4097	23.8696	19.0332	16.5229	18.4494	21.1032	20.7357
YCR007C	129.941	113.878	99.9322	77.0882	108.753	108.635	108.981	190.627	142.035	162.494	90.8416	103.105	101.981	107.533	110.968	117.71	117.952	129.321
YCR008W	134.124	63.6441	69.0816	44.6203	53.2718	51.5807	55.8564	77.0239	63.4722	35.4499	41.3368	38.8045	39.5854	37.8013	39.84	40.4021	36.71	51.4337
YCR009C	201.994	279.924	276.547	297.172	359.953	328.558	294.763	282.12	290.584	241.147	242.885	313.801	301.456	308.679	288.257	281.339	278.411	245.676
YCR010C	6.98358	9.89003	6318.46	1147.13	649.923	361.436	213.777	9.34069	8.72496	19978.7	1286.52	569.12	401.298	364.013	382.97	657.969	625.488	616.076
YCR011C	7.07581	45.0988	70.9562	58.0384	71.87	71.9953	65.0053	17.1492	30.6064	55.3089	63.4679	68.9823	69.2986	61.8303	62.4773	61.9695	59.111	52.3225
YCR012W	348.928	2218.96	2674.49	3098.98	5876.4	5498.4	3585.46	158.691	467.514	1950.93	4590.84	3680.87	3180.22	3101.9	3203.84	3512.24	3341.81	2424.57
YCR013C	854.808	4990.12	6425.14	7179.75	13970.1	12395.8	8163.08	421.508	1200.1	4724.45	11311.8	9016.81	7703.96	8282.75	7911.01	8580.22	8134.21	6336.23
YCR014C	35.4458	31.0782	72.3196	56.5057	68.9049	62.4224	51.9583	30.9375	32.8741	53.8679	43.3308	49.396	53.239	55.1558	50.6881	47.7266	48.6253	44.5311
YCR015C	55.591	39.4126	26.9855	42.9431	49.6658	49.5163	59.1813	29.311	29.0836	44.0572	27.0084	51.6522	52.984	46.0385	46.1092	38.3743	38.2569	26.3057
YCR016W	406.028	66.3658	17.7846	49.9802	39.1899	43.6025	70.4455	127.003	64.1943	27.1713	34.1893	41.0552	48.3317	55.5254	49.8206	50.8876	51.6775	45.352
YCR017C	49.7062	72.1781	107.667	83.304	68.9851	63.6701	57.4573	71.1276	75.8209	116.674	95.1149	76.581	69.9534	63.2174	64.922	70.0794	70.6096	82.0077
YCR018C	55.1445	52.0137	83.7599	42.445	98.4601	110.247	97.5755	106.87	85.3386	481.819	268.351	322.024	317.584	360.974	344.555	393.236	330.321	283.833
YCR018C-A	428.785	293.786	326.624	324.837	351.658	371.052	299.236	433.792	385.011	501.743	266.14	410.926	335.844	459.804	394.09	360.786	332.327	438.236
YCR019W	60.5037	42.93	41.3522	41.3272	40.6264	43.836	45.5553	41.5935	40.4986	36.8094	41.2223	45.519	42.2133	41.7612	43.5062	42.7575	42.8776	43.806
YCR020C	71.0781	44.9199	45.6855	36.1939	59.0446	55.9381	53.3884	55.1306	54.3582	64.2571	38.8219	57.4573	65.9543	67.0915	66.5585	67.499	63.0652	60.0297
YCR020C-A	689.561	302.38	257.887	422.022	477.409	527.963	444.822	269.318	282.782	398.584	248.545	480.001	430.188	454.031	368.423	368.779	394.681	231.162
YCR020W-B	940.729	380.861	322.799	302.609	373.532	326.974	358.278	492.108	435.253	255.946	171.921	294.036	255.039	323.661	288.583	319.114	315.21	191.605
YCR021C	43.9279	87.9943	737.342	442.833	1324.93	1331.64	877.805	39.2978	54.9485	113.243	157.618	201.442	326.774	498.845	701.575	1026.14	1077.86	439.982
YCR022C	0.729358	0	6.57575	2.3656	1.40171	1.24495	2.04147	5.50406	3.524	4.93203	2.9852	3.14919	3.87011	3.1678	4.24807	5.70276	4.89234	2.15628
YCR023C	19.6628	51.886	59.2048	44.2501	41.2042	39.4408	34.9041	35.9925	51.4793	45.6252	49.7793	49.3207	43.2258	44.1742	47.0639	47.0948	46.3609	43.8885
YCR024C	28.6627	93.8918	45.625	40.7426	30.3216	33.2157	36.102	48.6919	79.2641	41.2424	33.364	33.0483	35.6631	34.4666	37.2925	37.3014	39.218	33.3905
YCR024C-A	57736	16858.9	36287.2	40584.2	44728.2	48853.3	38834.4	25877.5	26847.8	35217.5	65256.1	55015	51056.6	49400.7	48690.9	43199.5	42954.6	42973.1
YCR024C-B	7708.25	2432	4696.58	4784.63	5787.37	6396.1	5285.49	3844.68	4039.6	5058	9678.34	8213.75	7743.14	7111.6	6786.93	6443.16	6145.08	6506.02
YCR025C	13.802	12.8832	16.8712	14.2951	10.173	12.6937	8.36901	35.7498	28.4397	21.5068	15.8397	13.8785	11.4425	11.5067	13.2132	15.2903	13.8057	20.1556
YCR026C	63.6969	51.1138	54.6723	37.4974	47.683	48.2281	43.2792	41.161	40.973	40.0629	45.9499	42.4647	45.9723	43.4297	45.418	43.7362	46.4095	38.702
YCR027C	85.8422	58.1192	31.6225	47.3143	45.82	48.9613	47.7634	66.7501	62.0138	48.618	50.3262	56.8745	52.1869	50.927	50.762	50.407	54.1102	59.8683
YCR028C	84.4027	49.0294	40.2687	54.1226	48.2126	52.8564	56.6251	43.3062	41.5468	52.7988	59.3091	53.7258	49.633	50.3317	51.8411	51.8804	55.3533	49.2022
YCR028C-A	934.942	960.094	1005.14	994.785	990.786	826.505	886.381	880.596	1052.51	1272.48	878.093	1213.05	1220.66	1294.38	1131.4	1094.29	1124.22	896.212
YCR030C	11.5136	36.797	76.0609	56.92	57.6844	51.045	43.1723	22.3485	33.6488	43.0138	58.4982	38.2531	38.8856	37.252	38.082	41.3211	42.3445	53.8999
YCR031C	8566.32	3648.2	768.035	1734.16	2044.9	2027.56	2190.67	5321.44	4839.37	1531.26	1449.71	1604.68	1772.64	1981.8	1948.57	2137.64	2090.23	1754.85
YCR032W	8.85399	9.19925	11.4328	10.2974	13.5287	12.7553	11.5378	7.38813	8.05357	9.09192	10.6361	9.77855	10.6057	10.3227	10.8909	10.9223	11.5928	10.7113
YCR033W	24.3831	20.7297	51.0385	22.2536	24.3383	23.4667	19.3798	21.1161	22.7197	22.7233	29.7624	20.2103	19.498	18.7043	19.8687	19.481	20.2788	24.6564
YCR034W	578.719	299.641	81.8839	122.497	93.3032	80.2869	125.85	410.998	357.015	156.25	150.349	180.098	154.955	140.904	155.235	164.34	157.235	184.391
YCR035C	203.889	52.5664	50.882	60.2763	55.0506	51.5503	58.6441	67.8613	58.1856	47.1637	53.5897	52.7669	48.1088	50.0659	47.3829	48.5363	55.565	58.2233
YCR036W	93.5095	136.233	202.841	171.878	157.712	155.856	141.33	132.279	153.458	165.985	118.81	154.812	147.988	162.239	155.144	149.83	133.039	106.954
YCR037C	64.4479	45.6491	34.3692	33.7234	35.9252	38.1775	40.3412	54.1632	46.4342	35.4704	41.9075	36.3921	37.9333	35.8227	41.0782	41.39	42.7586	40.0463
YCR038C	10.6254	13.1327	15.6477	19.1703	19.3809	17.2692	17.0127	13.6873	13.4063	19.5998	18.7905	17.5786	16.6444	20.7191	16.9649	17.5319	17.5616	17.8695
YCR038W-A	85.7921	39.6994	56.0693	69.3264	82.4414	72.0961	148.157	58.0521	38.5596	108.472	69.9162	109.655	70.3282	76.6672	61.2988	108.308	46.1839	45.6121
YCR039C	0	0	0	0	0	0	0	0	0	0	0	0	0	0	0	0	0	0
YCR040W	0	0	0	0	0	0	0	0	0	0	0	0	0	0	0	0	0	0
YCR041W	21.425	6.01405	14.1555	11.7738	15.4068	13.7291	13.6502	24.7039	13.0748	20.7636	12.6287	18.2898	16.6359	22.3965	14.3844	21.7689	14.5599	16.7861
YCR042C	31.3084	18.6257	32.0235	28.4858	26.8392	25.1334	24.0242	17.7964	18.6516	26.5966	34.3537	24.2287	25.4421	23.9303	23.9558	25.7653	26.0131	28.2883
YCR043C	701.828	325.425	93.4791	139.481	115.446	82.7231	124.933	412.241	342.81	158.079	103.979	150.827	124.604	140.04	124.148	121.285	113.099	133.487
YCR044C	70.8111	80.3725	41.4363	47.8619	52.7466	52.9542	54.6712	75.064	80.4167	62.129	52.8339	58.2866	61.4286	59.4008	58.9459	53.2494	57.579	61.4358
YCR045C	17.8693	15.1111	10.9129	10.4693	9.33317	9.50261	10.055	11.5004	11.8788	8.83224	10.9358	10.5291	8.98512	8.77808	8.86835	8.43789	8.79689	13.0744
YCR045W-A	44.9966	37.1974	39.0297	34.7655	29.4935	30.7913	28.9837	37.9705	36.1911	32.3007	26.099	27.5124	29.2321	21.1654	14.5286	23.1685	26.1796	34.9097
YCR046C	242.675	559.837	496.105	214.39	181.715	175.5	169.32	347.255	545.834	381.351	157.706	181.966	203.023	225.157	226.201	204.419	197.227	217.509
YCR047C	316.204	35.7896	22.3426	51.6391	47.1694	52.1346	55.8374	93.6393	43.4166	31.7841	45.1559	39.8935	42.8461	55.8213	47.8182	40.8325	45.9222	46.051
YCR047W-A	1798.66	207.586	125.599	234.456	242.651	272.046	366.491	405.069	268.467	136.545	200.741	190.306	227.278	229.046	232.707	267.65	218.175	225.444
YCR048W	29.4301	11.3396	11.7437	15.2511	14.9523	19.2119	18.1762	12.1457	11.7448	12.2514	21.7463	16.4224	16.4778	16.6974	15.9159	16.7228	17.9645	19.6365
YCR049C	4.79358	2.45677	1.81785	4.91857	1.86281	5.02886	3.85327	1.397	1.71783	0.6935	2.291	2.02292	1.85898	3.19107	3.27954	1.37858	2.93379	2.03762
YCR050C	75.8927	32.8619	36.6474	40.5236	50.6164	40.2554	48.5549	44.4239	35.4566	47.8839	55.9333	56.0692	40.2612	58.6608	38.8077	49.8385	35.4686	65.6236
YCR051W	349.895	80.199	227.877	240.398	212.284	196.131	181.667	164.4	97.2036	314.81	223.2	217.467	196.593	202.979	182.573	181.86	176.394	174.921
YCR052W	68.9819	53.631	40.4049	42.7075	38.3088	39.446	40.0192	52.3442	47.4668	40.7245	44.0491	41.1796	37.0455	39.5334	35.5806	39.7586	39.639	39.3267
YCR053W	360.886	212.981	152.993	197.509	191.701	179.505	177.591	222.849	204.138	186.212	262.052	173.437	172.592	165.399	173.059	167.357	186.382	189.86
YCR054C	45.934	19.5639	17.1544	27.7142	27.1917	30.5053	29.6491	25.9987	21.367	19.3446	23.4344	23.7589	27.1481	26.0776	27.3391	26.583	29.7168	21.9945
YCR057C	181.266	19.2639	3.81529	15.7518	15.497	18.9497	25.3454	48.7929	21.4975	6.64585	12.206	9.5259	11.7165	12.161	12.9192	13.5595	15.6316	15.2064
YCR059C	178.931	70.787	30.0586	44.823	46.7267	52.9434	64.9794	89.3696	67.737	52.7266	63.536	60.5555	63.3829	68.2739	67.2377	66.6503	63.1551	78.8087
YCR060W	215.091	125.069	131.064	128.475	154.273	142.808	128.099	191.263	180.004	199.196	130.33	201.887	210.499	219.425	198.243	180.782	185.078	178.669
YCR061W	8.42958	11.9904	60.1241	29.6179	33.6496	33.0362	24.4196	7.85371	11.7773	46.893	50.9316	31.6058	28.152	25.8343	24.4918	28.0758	25.9301	31.3698
YCR063W	70.3202	16.5861	8.5369	20.4279	14.9981	21.6468	26.0814	22.4392	16.5655	9.73949	15.5021	16.5985	13.6565	15.1605	13.1283	13.8306	13.5684	18.4502
YCR064C	12.381	3.22367	3.86293	2.75634	3.66414	2.88051	3.34635	4.32295	4.07558	3.29858	1.77625	3.88436	4.20561	4.6124	2.49567	5.91578	2.52813	4.58051
YCR065W	41.895	86.0387	16.1724	24.5437	19.9394	19.0263	21.2884	57.8175	42.693	23.3524	35.4148	41.6418	34.7689	29.7477	32.2298	30.2515	28.4722	36.3657
YCR066W	26.443	24.5833	21.8746	27.8491	27.4005	29.4507	26.6665	20.2115	20.6443	20.4173	25.2213	19.2647	20.6924	24.4268	21.4732	21.0477	21.7115	22.3043
YCR067C	23.4547	39.0227	36.2748	30.4999	24.8199	25.6691	26.1286	20.4849	30.9764	29.7792	34.8037	25.3078	23.8108	23.1238	23.9311	27.0498	26.8411	30.3627
YCR068W	18.7102	25.3297	28.4448	26.7239	32.71	44.5429	40.4341	15.2646	18.8882	23.1226	33.0482	32.5578	30.6847	29.0751	32.8374	30.1759	33.455	35.1307
YCR069W	77.4846	182.834	250.678	250.541	319.348	321.729	293.578	139.965	206.69	290.57	496.224	423.542	390.245	377.878	357.282	364.427	356.57	410.907
YCR071C	160.882	552.945	378.413	179.35	145.61	145.811	152.622	353.887	558.694	344.444	154.422	174.614	198.156	208.527	204.19	202.559	206.259	225.367
YCR072C	261.092	14.4369	3.02961	17.6057	17.8789	22.1038	27.7882	55.4082	23.046	8.77199	14.7979	11.2924	13.4142	15.814	15.3269	17.712	18.2025	21.1713
YCR073C	10.2794	5.49474	4.92025	9.63052	9.40124	7.91621	8.08526	11.4925	9.76368	10.5288	11.7562	9.60775	10.8364	9.44051	9.81633	11.05	11.7649	12.0042
YCR073W-A	30.5091	89.5007	164.939	146.249	130.287	120.084	100.665	65.7583	75.9495	99.1598	88.0221	79.1252	81.9169	86.9994	74.8972	82.7297	82.669	84.8046
YCR075C	7.432	65.2423	98.882	72.9628	69.2699	67.4436	60.1744	49.4576	69.5549	98.9911	75.6797	98.1471	89.5918	101.91	86.0655	83.1701	77.3136	68.2366
YCR075W-A	180.368	327.241	426.341	401.148	400.741	371.036	346.296	295.313	399.206	512.939	351.248	487.238	507.522	561.578	459.752	403.542	387.757	436.363
YCR076C	75.7964	106.163	191.804	133.909	176.221	164.489	147.966	93.4267	110.001	167.726	111.17	159.204	187.107	200.494	172.963	178.776	166.892	134.887
YCR077C	51.0931	56.4572	65.8777	54.6751	53.8256	52.6497	44.7271	60.3261	54.3686	48.5626	71.0775	46.8939	46.0654	43.2687	45.5837	47.1497	46.5222	58.8402
YCR079W	19.3404	46.9138	87.5384	70.4479	70.9782	68.9351	59.5014	38.1597	46.8844	70.0778	58.7191	58.0362	57.3108	52.1323	52.944	53.5956	49.7533	60.6576
YCR081C-A	57.5967	78.0529	82.5066	72.5559	74.3288	57.6003	78.6799	54.6697	63.861	70.8186	60.1028	67.7326	66.741	57.9627	71.0724	64.0605	73.6785	63.4896
YCR081W	9.05272	8.84363	10.137	6.93951	8.33727	10.3664	9.15624	5.2958	5.90509	7.21785	8.97017	8.75005	8.93264	6.17391	8.19684	8.34478	8.52936	7.48327
YCR082W	535.612	660.723	1598.93	1078.97	1197.04	1046.62	845.565	846.632	842.444	1821.61	1151.52	1344.81	1257.03	1354.98	1169.74	1144.92	1083.01	1009.9
YCR083W	284.049	190.279	512.83	568.026	749.846	695.969	549.427	154.535	139.785	318.584	277.443	382.013	376.967	395.085	359.5	353.124	364.048	305.121
YCR084C	109.646	96.1699	118.706	70.4901	64.9942	61.6671	58.9085	98.7203	104.772	74.8242	126.923	67.388	67.3037	57.3422	58.3645	65.7067	65.6871	123.005
YCR085W	9.48693	9.80817	15.9619	8.95112	4.67608	8.73708	5.00124	9.00867	11.6516	7.38863	5.79946	9.50782	6.73435	6.78296	5.64772	6.73485	5.23647	5.1096
YCR086W	96.0213	108.601	105.216	102.514	93.5113	103.063	98.7177	95.0682	120.392	136.099	101.754	135.305	142.312	146.097	119.17	123.177	127.267	125.572
YCR087C-A	1014.2	95.1882	12.6429	45.592	47.9058	53.895	107.154	471.256	162.496	50.8696	37.6575	47.8876	65.7384	84.7241	82.0019	72.5759	74.5046	81.4133
YCR087W	119.102	11.1717	1.0299	5.99082	3.76285	4.59887	15.3878	52.7306	15.7974	4.47459	5.27295	4.39638	7.36966	8.22427	8.29159	9.64833	10.0699	11.9751
YCR088W	27.6386	84.9427	111.979	87.2145	85.5887	70.3892	66.4694	50.5516	84.2468	109.752	111.862	87.8382	86.6899	80.3249	71.7023	75.3124	79.9156	99.6606
YCR089W	9.83818	9.54745	8.4714	5.36327	5.61048	5.73607	6.18829	53.4195	24.6226	12.2215	23.9579	11.2511	10.6988	11.7468	13.4564	17.4144	18.5263	31.2566
YCR090C	261.462	186.978	132.642	155.062	140.299	134.4	148.199	198.405	202.626	170.43	107.705	157.968	161.618	192.263	167.257	170.202	160.295	113.318
YCR091W	2.27406	12.9797	85.1278	41.8966	45.7144	36.7409	23.5896	4.59845	5.94461	17.9193	14.7763	12.0218	13.36	12.2802	12.3048	12.6514	13.9546	15.4935
YCR092C	27.06	21.1474	11.033	7.95795	9.34989	10.0669	11.214	15.1931	14.191	8.30316	9.55353	10.966	11.0991	10.089	11.1606	12.5734	12.0259	10.4925
YCR093W	23.9751	24.5764	45.5609	29.4816	27.1187	26.2916	20.472	18.8083	19.7144	22.7126	37.6552	18.8981	18.6376	16.4026	17.3099	19.0527	19.565	26.2384
YCR094W	67.9541	63.1018	76.7294	65.2025	63.4606	55.2289	64.9623	60.413	64.2638	93.7536	74.5412	74.7704	72.026	80.2618	74.2689	78.2898	74.7055	73.1293
YCR095C	71.8524	54.2452	65.6539	71.7385	79.8511	71.942	65.3581	72.2368	67.4755	71.7909	66.4455	72.2551	75.072	79.0452	72.3898	75.7727	79.4726	60.1249
YCR095W-A	171.866	65.3745	84.8279	70.6214	65.9801	107.037	94.2494	58.8875	34.6663	98.921	94.8444	27.7512	76.5941	69.7935	90.6319	65.9183	135.251	89.4429
YCR096C	0	0	0	0	0	0	0	0	0	0	0	0	0	0	0	0	0	0
YCR097W	348.961	318.482	838.322	648.515	706.621	600.242	510.635	0	0	0	0.510312	0	0	0.441257	0	0	0	0.444692
YCR097W-A	0	0	0	0	0	0	0	0	0	0	0	0	0	0	0	0	0	0
YCR098C	11.3691	11.1145	9.82523	11.278	11.3381	13.3639	15.1007	11.3896	11.7134	13.0353	12.2224	17.7013	15.5927	16.7055	18.2576	16.9752	18.4297	14.7632
YCR099C	2.24129	5.10993	15.6966	11.3479	18.4238	15.7625	11.602	8.51072	10.8462	22.1436	29.111	19.6552	21.2744	17.2205	22.8325	23.0042	19.6599	25.8759
YCR100C	2.33376	3.38112	9.01227	8.68687	12.0349	10.128	9.06279	6.93399	6.9737	14.008	13.318	11.5522	12.5191	12.8689	12.3409	15.6034	16.1353	13.6014
YCR101C	0.893258	2.40517	6.43566	7.29402	8.68513	11.4155	9.35297	4.00462	5.4969	5.64756	10.121	8.32985	9.82613	7.91918	8.5932	9.39209	9.11432	9.29444
YCR102C	75.2914	124.79	26.8642	33.732	33.6935	32.7036	27.9671	112.946	96.4498	46.8592	28.8102	35.9218	47.4286	44.9114	40.0192	43.3376	40.7611	31.2478
YCR102W-A	499.596	599.433	56.3544	161.895	218.331	271.076	250.603	282.864	299.14	139.248	165.193	168.218	196.483	271.197	169.88	152.75	168.644	153.116
YCR104W	0	0	1.62412	0.494959	0.589854	0.512748	0	0	0	0	0	0	0	0	0	0.521362	0	0.445267
YCR105W	0	0	0	0	0	0	0	0	0	0	0	0	0	0	0	0	0	0
YCR106W	0.101555	0.0639839	0.090616	0	0.100574	0.0433666	0.21497	0.101661	0.0893867	0.128341	0.0825036	0.0715364	0.0992386	0.0717755	0.287987	0.387202	0.148554	0.0366013
YCR107W	0.546746	0.20251	0.680772	0.267466	0.213417	0.0936349	0.535593	0.297569	0.328098	0.0940178	0.0906972	0.157917	0.509027	0.712758	0.63516	0.563008	0.320711	0.314551
YCR108C	12.7286	2.71268	31.8193	7.11204	4.3166	7.39394	21.3746	11.5171	10.2319	44.6988	17.971	12.4453	14.3619	9.38	9.39999	14.9798	35.1064	19.2801
YDL001W	51.0724	44.9153	29.7993	39.3963	35.6932	39.1088	44.6589	44.4789	46.6472	40.9026	45.6497	45.1485	46.0002	39.9697	46.1701	42.551	43.687	48.0359
YDL002C	154.617	100.072	103.366	116.012	111.466	106.326	107.357	100.882	104.789	103.514	90.5446	109.938	107.162	109.941	107.292	101.893	105.666	84.3508
YDL003W	19.4522	213.11	11.682	14.7998	8.90905	9.67604	13.0251	90.9908	73.4117	23.2563	26.0748	50.5754	35.9051	32.7109	33.3024	28.6132	22.1977	30.9313
YDL004W	484.336	1020.37	1326.73	1323.84	1097.48	1020.01	951.643	1267.55	1472.05	897.108	712.727	898.994	910.191	953.298	940.392	883.332	857.265	888.966
YDL005C	85.2612	77.1721	101.235	93.2193	95.7252	89.6653	80.3018	77.9325	73.6727	65.5315	87.245	78.7172	74.928	72.1951	76.9386	73.9341	73.6727	67.0064
YDL006W	64.9683	71.3541	110.204	73.494	74.7681	64.7479	59.3348	76.2224	73.8092	85.0958	57.2561	65.8903	62.3241	62.3813	60.7371	61.9272	58.7863	66.5205
YDL007C-A	1.95767	0	0	7.84583	5.74158	3.29836	1.36488	0	0	1.64373	1.58134	4.07935	5.06777	2.72325	1.37391	3.24348	6.99878	8.45034
YDL007W	295.588	416.625	597.885	436.999	480.601	455.37	408.833	290.154	308.582	411.966	474.819	480.848	498.18	500.414	503.46	472.122	456.507	343.637
YDL008W	183.993	205.251	158.404	219.798	234.184	199.315	213.581	168.249	200.221	272.752	210.464	308.724	296.208	335.653	277.514	265.968	251.343	218.287
YDL009C	157.107	423.935	321.587	242.939	267.336	224.035	247.593	342.022	294.349	350.844	304.126	305.168	261.815	301.379	291.401	273.637	262.246	318.813
YDL010W	97.2545	258.183	194.923	161.896	158.501	148.866	157.808	203.229	196.227	215.608	180.75	206.692	175.063	163.267	168.306	168.481	166.314	184.54
YDL011C	11.2748	30.6226	21.7113	24.948	17.074	15.8571	22.7427	20.8176	17.8985	27.8631	15.0979	20.5129	16.5073	21.254	22.762	21.2939	25.7645	26.7265
YDL012C	613.702	571.402	399.641	455.89	452.028	390.483	414.889	613.915	775.132	667.549	514.505	504.413	526.551	532.12	519.788	497.499	462.824	510.402
YDL013W	50.3707	29.6417	24.257	26.1521	28.9669	33.8192	31.5937	27.7067	25.2631	21.5822	27.8849	24.7303	28.8421	24.3517	26.6249	25.5971	27.0097	28.6751
YDL014W	2003.94	192.901	37.4689	141.049	104.015	119.331	203.492	648.326	279.201	78.9182	129.672	85.6717	98.0161	106.749	112.114	121.686	133.263	180.475
YDL015C	726.087	306.567	247.112	283.775	294.451	278.827	314.531	320.9	360.257	296.139	273.102	326.182	323.474	324.423	330.264	334.387	333.293	294.615
YDL016C	160.635	101.698	83.1836	81.0169	74.3936	69.6859	79.8873	90.2206	94.9717	69.159	77.3101	98.0239	97.3338	79.9816	84.4195	88.8949	94.9545	116.969
YDL017W	25.6051	39.3947	20.9092	26.3227	25.1755	25.1759	26.1554	27.6339	25.8697	23.8312	25.6956	24.5256	22.5964	23.2016	23.0172	26.6439	25.8326	28.5015
YDL018C	19.9377	196.203	112.967	116.651	105.677	83.7073	84.6473	94.5568	111.874	165.272	73.3695	112.673	93.9808	104.479	78.8835	101.023	88.1711	72.8452
YDL019C	2.73372	19.9972	47.1037	38.1066	35.579	36.7825	28.6004	10.2195	12.9321	17.9049	24.7985	19.6761	19.8107	18.7721	20.1927	19.6311	20.6399	22.0546
YDL020C	91.5692	157.811	370.169	274.941	415.351	377.37	315.391	100.369	100.709	261.673	242.246	240.278	270.488	270.945	314.74	329.467	309.539	226.983
YDL021W	8.47905	106.947	100.054	115.102	144.176	130.029	127.88	21.4074	43.0226	50.2242	55.0931	89.6223	79.0666	79.6626	71.0658	63.3771	68.1082	78.6365
YDL022C-A	1.59662	1.94065	16.9952	10.3365	22.2872	29.3903	14.2024	3.26678	2.89022	6.68737	17.0282	22.8151	15.7717	17.1356	13.7772	25.906	23.1269	13.9214
YDL022W	11.0496	217.406	433.693	567.119	796.943	769.034	541.397	62.0079	119.444	318.591	902.048	665.414	574.867	563.323	543.821	555.081	532.57	569.341
YDL023C	0.889726	57.9848	125.227	147.879	161.801	205.256	136.831	11.7914	32.2467	77.4345	214.613	147.546	136.691	111.161	133.086	153.544	138.889	127.545
YDL024C	7.95092	11.3196	10.927	17.4312	23.7581	30.0108	29.4906	6.95312	9.52806	12.7376	17.0807	26.2256	29.151	32.8521	27.1084	30.2224	33.1427	24.0724
YDL025C	32.1	67.5404	117.305	73.9608	96.127	99.8878	84.4917	49.3116	49.7589	73.128	63.9621	52.1267	53.9537	50.8594	55.5126	56.9659	54.7928	51.5394
YDL025W-A	1087.71	2363.8	4341.63	2464.45	3804	3135.03	3217.83	1589.27	2209.76	3216.25	2320.03	2162.88	2150.65	1650.46	1666.44	1660.31	1886.66	2041.55
YDL026W	35.3536	142.218	258.48	200.345	232.902	230.625	176.087	81.6098	117.254	173.898	176.184	164.931	171.43	139.89	169.662	165.554	174.564	126.426
YDL027C	24.4472	104.732	185.84	152.219	176.638	160.064	137.963	75.5941	107.48	138.766	125.577	133.85	136.27	133.722	129.858	146.862	138.389	117.096
YDL028C	23.2304	25.3055	48.3238	28.3166	26.5348	28.8385	23.9796	20.5923	24.6087	21.638	27.9314	25.0382	23.2778	22.8344	20.833	21.4043	21.9975	25.9746
YDL029W	76.8065	215.047	338.151	264.672	258.459	229.539	201.196	127.999	202.625	278.59	258.886	232.234	231.993	219.073	235.599	228.482	225.561	224.42
YDL030W	47.5427	23.7258	25.0264	27.4881	28.2325	30.7135	30.3922	26.9794	21.5637	25.7178	26.8414	26.6105	30.2356	28.9426	30.2447	32.5057	31.5511	28.5668
YDL031W	171.525	25.7603	15.3228	31.7706	35.0993	37.2503	42.4964	60.4038	31.4845	21.7625	28.7965	25.662	30.4309	26.0283	29.4155	29.2708	32.9724	30.4546
YDL032W	42.2757	39.1028	38.6363	26.3374	29.4297	40.4735	32.6391	38.4274	32.594	21.8655	28.7872	32.1862	26.3565	24.1604	27.5328	23.6495	28.7084	28.3345
YDL033C	28.4352	32.9229	29.7449	23.9463	23.1478	23.5602	23.4171	26.1795	29.9192	22.9849	24.586	21.2876	20.9574	21.1578	19.7131	26.8432	23.315	22.9584
YDL034W	34.321	25.6497	45.2172	28.1114	27.7744	32.1165	29.0316	24.8183	23.9176	22.5657	26.2916	23.5511	17.4845	18.1837	21.1373	16.3303	14.9098	21.9978
YDL035C	44.759	38.1335	54.4118	38.3628	37.2631	41.5475	36.1467	36.3961	35.2254	28.4007	37.443	28.2681	27.7005	25.453	25.8674	30.5867	30.7506	35.2917
YDL036C	123.36	35.074	17.8644	30.1577	34.0408	33.5485	38.4262	42.2165	30.4338	20.3613	26.8555	27.5516	32.293	31.7235	30.8575	33.2742	33.5445	28.9059
YDL037C	364.969	8.0834	5.63869	4.00688	3.72785	6.10045	12.0033	11.6411	9.04775	5.57262	3.1208	2.73514	2.66624	2.49726	2.76528	3.93025	4.24144	3.98785
YDL039C	694.149	13.1982	8.95612	10.3698	9.11516	11.6345	22.6155	28.8692	21.6368	9.32867	10.5322	6.14275	7.63695	8.31781	8.60165	8.40913	9.8286	13.0821
YDL040C	61.4017	72.6899	44.9684	40.9523	37.6012	38.3479	42.7142	53.2615	52.2053	43.2325	44.533	37.8261	38.6745	37.2019	39.3779	39.9577	43.1679	39.8169
YDL041W	116.935	60.9188	30.8491	45.2377	46.5793	53.667	51.365	55.0214	43.8149	41.3153	26.8086	44.9785	36.0627	33.815	41.4214	33.3721	35.4887	34.7239
YDL042C	71.6274	38.974	20.4108	26.4767	31.2087	31.4944	36.6911	38.5021	27.4989	27.926	25.3841	25.4998	29.4245	31.1928	30.2819	29.7235	28.4214	28.5065
YDL043C	135.984	56.2799	34.4225	55.0925	65.524	66.9415	71.8112	48.061	42.0672	44.9114	39.2868	53.0072	49.908	53.1651	56.0598	50.5181	49.1278	42.1582
YDL044C	27.1654	45.5829	27.7778	31.1947	26.8979	26.9992	24.3882	33.3077	38.0713	30.1698	30.6738	24.6096	29.1678	21.3613	23.1579	27.1293	25.4681	27.9538
YDL045C	66.6974	102.788	172.226	140.607	132.407	114.696	104.847	113.7	127.337	179.703	120.689	126.784	139.452	137.907	124.336	121.91	127.678	104.696
YDL045W-A	396.914	920.05	582.718	396.663	371.402	343.855	327.846	743.77	1086.06	569.516	302.487	353.436	393.986	480.45	417.777	405.91	408.485	388.009
YDL046W	395.808	480.279	1977.44	1143.41	1102.05	961.913	855.814	481.59	529.18	1891.62	1185.98	1195.81	1173.9	1131.67	1056.15	1037.75	996.83	1000.67
YDL047W	285.586	185.162	170.875	195.263	176.375	165.749	159.109	196.131	186.733	149.016	157.35	139.794	149.037	158.335	162.53	161.663	154.58	137.003
YDL048C	92.1856	66.9192	97.4873	90.6557	165.476	182.865	136.874	120.651	125.383	103.72	118.989	98.9385	104.633	103.783	111.242	129.621	126.079	154.079
YDL049C	61.9306	85.3457	340.176	205.641	145.695	176.308	206.742	62.9393	103.807	764.33	399.556	320.669	308.869	298.81	282.979	289.217	296.332	297.71
YDL050C	1343.3	220.187	86.9243	235.046	235.828	220.031	269.636	541.801	296.245	186.163	154.998	202.239	199.146	229.048	224.077	206.611	209.905	199.006
YDL051W	652.299	107.266	50.2099	114.441	111.244	119.212	131.345	227.932	133.19	77.7609	71.3358	82.6252	86.7517	94.0983	99.1774	96.7223	101.899	86.4607
YDL052C	143.346	179.186	81.78	83.988	76.24	67.9515	81.5004	160.72	198.17	85.3933	69.4546	82.6537	78.3439	73.4427	79.9153	87.2569	84.149	91.2226
YDL053C	314.036	230.195	332.654	278.276	281.121	250.942	240.089	297.81	274.903	274.934	224.323	243.331	223	256.896	234.866	237.828	238.402	225.323
YDL054C	92.0187	107.342	228.783	146.042	136.762	141.059	118.701	98.1161	100.02	222.742	206.383	152.249	145.676	134.536	138.739	137.019	135.095	144.28
YDL055C	1797.71	1677.21	231.12	1070.49	515.297	317.609	405.609	1721.93	1620.01	556.078	596.299	666.285	581.312	587.601	580.396	525.341	525.719	683.21
YDL056W	35.5726	29.4619	42.2388	27.7057	28.9976	28.357	27.2244	24.2238	26.085	20.4885	23.8293	21.4244	22.7003	21.7938	22.2146	21.1118	23.209	22.1248
YDL057W	48.9075	47.5103	46.2849	63.5163	69.5549	69.7587	70.2555	33.2301	33.9801	40.9778	48.1703	61.7978	62.3986	64.554	60.0355	52.7656	61.6013	47.1129
YDL058W	11.515	14.3398	11.4974	11.2389	9.76007	10.3901	9.5265	10.5478	10.9559	10.4995	13.1901	10.0389	11.4127	10.3591	10.7816	9.90987	11.9234	12.0614
YDL059C	172.974	85.1611	21.0419	40.6281	40.6929	45.4389	63.5485	84.6399	99.3213	39.8963	39.9294	64.7228	57.4637	56.9147	61.5898	56.3732	55.2903	45.3199
YDL060W	256.668	30.0644	8.81051	25.8848	29.6222	32.9541	41.7826	68.0192	33.5251	15.2591	20.5398	22.8652	26.2848	25.7872	29.0427	27.681	33.2412	28.6286
YDL061C	34662.7	15450.3	3365.87	9541.79	10471.3	10318.2	10195	27147	22925.1	8320.9	8488.26	9354.07	9906.37	11262.4	10502	10499.5	10525.9	9507.77
YDL062W	238.761	25.172	8.74858	20.738	26.6341	36.1921	45.2588	66.3729	26.5903	10.1577	11.4898	17.4907	19.5934	17.2107	26.3977	28.9891	27.1926	16.4647
YDL063C	295.974	23.0079	6.53078	30.2478	33.3377	38.4289	48.4057	87.9881	36.286	12.0674	19.9068	24.3341	28.5643	27.1556	33.1857	29.9745	35.487	31.2558
YDL064W	362.722	266.792	222.871	187.038	197.01	194.742	178.634	232.349	243.645	225.268	177.77	231.899	221.986	250.074	216.081	233.046	226.597	221.236
YDL065C	122.501	177.472	150.748	157.894	176.576	162.261	159.776	147.122	150.649	168.477	146.467	165.663	164.905	162.304	165.708	156.769	152.004	141.43
YDL066W	152.238	262.301	169.592	181.505	175.083	162.285	165.696	195.538	238.415	170.26	152.396	154.673	159.574	152.939	153.362	148.477	148.784	144.476
YDL067C	5016.46	6648.9	8554.23	7971.6	6866.66	5780.8	5513.03	12921.9	13874.8	8658.13	5013.67	7241.69	7234.59	8888.16	7692.19	6715.75	6661.87	5384.68
YDL068W	116.887	97.9563	58.5809	62.2263	68.0976	76.1205	99.1928	164.531	152.727	81.9388	43.3687	79.568	109.33	102.071	102.15	107.877	100.991	48.951
YDL069C	37.9493	38.9176	17.0128	18.6672	22.0892	18.7636	26.88	45.6909	47.7314	27.4079	15.5208	29.5913	34.1627	36.2702	29.4259	28.0638	31.0307	22.1091
YDL070W	79.3979	87.113	320.165	181.445	187.622	160.75	96.6447	173.827	164.413	243.529	246.977	159.816	145.433	148.252	140.782	163.255	150.155	140.638
YDL071C	7.6378	9.49049	59.2349	24.6327	32.105	29.3274	15.3995	16.3994	13.2069	36.2921	56.693	34.7247	24.0678	25.2133	23.7691	26.1799	26.0197	19.9133
YDL072C	130.313	395.182	747.349	636.411	779.646	653.884	530.897	363.649	415.28	580.459	553.226	584.165	576.184	652.739	585.881	573.227	555.397	500.143
YDL073W	39.2119	24.4729	13.5759	19.6534	22.2072	23.135	24.8092	22.0502	22.8194	19.0406	22.8033	26.9563	25.676	25.159	26.3487	24.0346	27.8446	23.6949
YDL074C	131.118	68.396	61.4869	69.3293	68.0319	65.4104	56.9665	76.8014	71.4541	58.2941	65.7934	63.2818	61.5509	56.4247	61.8443	66.0698	65.8339	52.3075
YDL075W	13201.3	5063.18	966.61	2797.15	3251.8	3293.86	3432.91	9439.12	7341.2	2282.19	2550.49	2636.23	2698.56	3226.22	3099.3	3117	3133.51	2879.4
YDL076C	36.2737	44.5454	59.615	66.4508	62.1063	60.9627	58.4143	42.4472	45.1521	54.4537	49.9402	60.9264	57.5499	53.2314	54.3908	54.3381	55.6712	52.7338
YDL077C	11.7641	23.4367	18.85	17.6302	15.98	17.1269	18.5817	16.1662	16.9641	20.1175	17.6327	17.0399	17.5208	17.2504	19.194	18.4909	19.7625	19.9787
YDL078C	212.963	378.472	1927.27	1028.21	1021.59	823.853	681.031	279.828	388.258	2142.35	742.671	1027.92	1028.89	1087.9	927.398	906.427	866.295	613.291
YDL079C	15.6159	35.1888	187.819	123.315	119.111	95.3225	63.3629	24.9839	28.5214	72.9401	61.3971	61.4978	66.4053	65.6584	61.5597	78.8517	78.4464	74.5937
YDL080C	52.2548	37.7851	39.4418	37.939	47.0765	42.7626	39.8654	40.8395	42.6233	39.3605	38.8999	39.9637	41.2799	42.8285	39.5697	40.3327	40.496	38.1953
YDL081C	10999.2	4285.78	1135.77	2568.99	3112.98	3160.43	3293.97	8849.57	6083.01	2240.89	2005.85	2227.65	2292.9	2781.12	2540.56	2480.78	2457.2	2117.42
YDL082W	4062.84	1054.6	163.846	455.782	542.81	591.52	749.743	1563.27	1302.59	359.329	420.083	403.305	463.087	497.569	541.73	526.467	551.598	546.941
YDL083C	7934.68	2748.71	301.665	1086.44	1349.38	1408.93	1636.16	5374.08	4245.19	1030.1	973.566	1101.6	1305.05	1542.69	1558.05	1629.82	1584.56	1404.24
YDL084W	568.462	423.121	417.955	362.075	340.899	311.858	308.349	484.161	497.891	371.133	358.673	396.63	381.263	366.783	351.738	351.904	347.608	313.535
YDL085C-A	405.53	430.222	224.682	242.073	227.874	176.443	203.094	733.202	879.716	588.397	201.659	407.765	402.004	490.031	360.477	407.914	356.398	376.038
YDL085W	6.11448	19.3005	372.259	246.949	301.088	272.235	185.153	8.13092	15.3111	498.508	281.029	229.571	207.306	221.954	196.936	233.896	215.879	240.778
YDL086C-A	270.418	204.201	565.499	456.679	573.562	455.953	405.877	127.299	183.221	535.076	444.897	432.402	419.976	468.634	412.163	389.242	398.319	430.373
YDL086W	94.1445	74.7191	203.414	157.451	186.675	152.531	141.032	45.6053	61.4371	195.147	153.882	145.827	142.991	160.451	144.638	133.601	134.999	140.111
YDL087C	26.6717	14.879	13.3117	21.055	24.5897	29.3685	25.3321	10.8639	11.1613	19.9179	27.4734	23.6933	25.527	18.6966	20.1735	20.2003	21.2142	16.2716
YDL088C	125.203	81.4845	100.196	73.4196	74.2424	74.5153	71.5474	86.0745	83.6066	73.4836	75.8901	58.3573	61.4031	61.8076	59.9466	63.2183	69.3665	73.7978
YDL089W	16.767	51.4502	45.0955	39.0305	40.2293	37.7083	37.9654	48.0693	54.8603	47.847	47.571	45.3968	46.5692	44.6413	46.9624	56.54	49.4568	62.5445
YDL090C	10.3026	40.4169	26.603	36.6704	30.5104	33.1613	35.8716	32.4564	33.8722	51.4209	39.8343	53.2599	51.9313	56.7408	52.502	58.0434	55.917	51.4509
YDL091C	25.0256	66.7671	113.521	89.1171	99.639	96.7663	88.1608	46.4065	66.5638	91.2153	111.143	101.042	96.246	94.9601	96.133	97.4906	91.6169	92.8441
YDL092W	535.809	367.305	222.472	271.175	248.979	213.06	234.497	466.152	399.63	276.747	205.166	248.6	267.59	295.935	288.074	247.861	263.641	237.376
YDL093W	16.5925	53.8594	20.1768	20.536	18.8824	21.8808	23.0816	29.8213	31.4088	28.8321	28.27	29.9951	27.0664	24.9949	22.9549	25.2038	24.5606	25.6474
YDL094C	1.11943	4.69093	2.63911	2.94413	2.15942	2.80319	2.07329	3.42505	3.46684	6.13949	6.52401	4.877	4.77419	4.36402	5.44425	3.07381	3.1876	6.15207
YDL095W	95.9581	139.033	60.9033	59.6728	47.5123	46.1894	51.8188	117.253	102.029	69.3626	91.3422	67.4383	62.6228	61.1908	64.4704	64.7673	63.5619	77.7629
YDL096C	15.0516	26.3744	6.97247	10.2133	6.13162	9.97862	8.79856	11.5491	16.1339	10.6982	19.1674	8.37596	9.26731	5.0395	10.6183	9.38492	9.70749	8.43549
YDL097C	186.978	368.414	617.844	440.057	454.432	420.222	361.117	220.54	255.402	410.929	489.25	406.275	394.026	410.767	394.523	400.316	378.848	318.246
YDL098C	98.3131	93.9449	47.3203	58.9992	54.018	60.6271	67.4599	85.843	88.3651	58.9936	48.8971	49.1826	50.3221	69.578	61.7894	54.9479	65.5819	49.5536
YDL099W	116.826	166.058	157.214	158.201	175.875	170.338	167.109	111.734	122.099	150.746	144.402	153.388	167.168	170.996	157.241	155.991	156.599	145.069
YDL100C	349.81	432.331	378.327	353.76	399.15	369.884	375.338	307.869	314.369	411.53	389.682	441.536	418.832	436.544	414.636	408.668	403.247	314.829
YDL101C	12.1079	78.9986	39.6526	35.3244	26.1702	26.7515	26.4165	39.7611	40.248	34.3111	28.8867	36.3358	27.7456	23.5347	26.4424	25.6387	25.0562	34.2416
YDL102W	17.9915	31.976	14.1279	15.7153	11.8602	14.4609	15.6706	18.6395	16.8547	14.8348	16.8803	16.3675	16.3673	14.2699	15.9765	15.3647	17.2124	16.3483
YDL103C	41.5271	134.418	70.295	71.9876	53.981	54.7739	69.1225	84.7361	90.3887	85.6184	80.4635	92.1724	91.4221	93.7551	89.8424	87.8285	88.5846	89.3064
YDL104C	20.635	43.0739	37.5669	41.401	41.6931	46.4942	44.2464	29.738	40.1059	43.5565	39.7638	47.8868	43.6419	49.7486	47.4002	44.6486	43.5985	44.3312
YDL105W	14.9517	38.6361	13.1523	24.3224	18.8827	20.2921	21.3337	23.091	21.9422	15.1287	21.0508	23.273	20.1899	18.6783	19.4188	20.6626	18.8591	22.3588
YDL106C	30.852	49.8332	70.7908	52.2267	54.5453	51.4987	43.4038	33.9452	39.6324	46.6809	56.6185	40.9667	41.6469	40.838	44.044	44.0937	44.7346	44.1136
YDL107W	33.0426	99.1552	70.4753	41.9947	46.1399	46.1763	51.7748	57.1543	78.2462	84.9619	46.7587	53.5812	51.2181	52.2187	53.3007	55.2827	49.0742	49.0655
YDL108W	111.592	66.3105	58.9658	61.3588	69.2014	62.4565	65.413	61.3586	60.8103	61.2295	63.7362	71.8611	72.6898	70.0622	66.4276	63.6913	69.5804	63.5942
YDL109C	19.2799	12.4493	12.7803	14.4441	14.5001	15.3167	16.0305	8.98484	10.3296	13.564	14.3899	14.1014	14.1564	11.9326	12.506	13.7693	15.1341	14.2656
YDL110C	46.4519	296.6	2253.19	1339.2	1309	1068.11	820.011	135.913	309.242	2073.13	1270.09	1161.08	1088.44	1106.06	1020.06	943.943	877.564	872.719
YDL111C	474.871	97.4557	76.1113	88.7697	78.3086	84.8632	91.4947	138.704	102.336	90.9972	87.3872	80.8254	81.9295	96.1511	83.3531	81.9297	86.2061	87.6382
YDL112W	56.2077	16.0611	10.5582	16.7716	14.1126	15.6359	17.0389	27.5745	16.8207	11.846	17.4334	15.4424	18.2283	15.8267	17.9914	17.1563	18.2438	20.7184
YDL113C	7.43783	30.3989	81.5663	58.8819	62.2095	57.3298	44.7853	24.8189	29.4882	35.275	47.3597	37.8965	39.8641	37.8385	41.9644	41.2793	41.2153	37.7269
YDL114W	6.75411	6.67775	4.62722	5.13776	9.29937	9.61971	9.83995	14.8615	13.7112	7.37433	6.13345	11.2097	12.7836	12.5009	9.60232	15.2216	16.9712	25.3653
YDL114W-A	330.203	313.089	295.273	225.057	319.191	211.835	127.98	471.028	416.598	201.182	455.276	568.838	557.461	492.378	705.947	938.013	901.289	1258.12
YDL115C	58.8586	93.2877	174.12	122.616	147.268	139.927	114.493	63.7257	75.6292	90.1324	128.243	100.888	107.806	112.427	105.864	116.654	106.756	109.911
YDL116W	68.4445	43.6612	42.8223	40.4348	42.8801	43.559	40.9464	45.2144	41.9266	39.033	44.4389	40.819	39.7149	35.6245	37.3031	41.2764	40.0635	38.5914
YDL117W	46.2634	20.5087	14.7449	60.785	18.8965	18.3462	24.2712	26.5695	24.6894	34.2367	32.8317	24.4923	31.2811	32.5195	32.6733	31.7277	31.4838	29.6984
YDL118W	35.4017	48.8776	34.849	51.0133	41.7081	43.8161	44.3626	31.6987	45.022	32.5312	20.4489	34.352	34.7881	39.1091	47.1716	39.3953	34.6893	37.0375
YDL119C	16.8748	24.8425	20.7371	27.0106	18.2161	15.2242	21.7793	17.3929	24.0241	22.597	16.2912	18.8312	19.0132	26.941	22.9861	21.3346	22.4371	22.3942
YDL120W	81.2744	197.321	300.395	192.261	179.972	146.71	118.585	215.093	232.522	269.908	132.425	145.404	143.44	140.6	137.783	143.293	136.925	140.305
YDL121C	550.441	200.699	109.74	308.792	289.668	301.655	282.094	379.639	299.868	299.656	226.925	347.219	318.6	426.841	335.497	344.99	327.044	220.901
YDL122W	212.313	55.4959	28.4144	37.9017	41.7436	38.3403	48.2322	89.3095	56.3609	24.4195	31.553	31.7888	32.8957	32.4035	34.3265	35.4248	38.9341	44.6358
YDL123W	89.9241	88.2796	164.269	239.029	287.287	252.823	227.996	109.352	81.3686	149.212	208.429	190.261	180.303	183.791	188.207	185.91	178.331	168.383
YDL124W	168.634	474.179	1613.07	1388.45	1970.67	1709.7	1295.32	214.537	289.578	719.213	825.741	850.84	805.397	823.644	736.52	774.257	778.779	856.795
YDL125C	312.556	696.619	1726.55	1255.19	1291.12	1013.35	812.039	472.914	606.769	1663.41	1315.15	1186.89	1084.59	1154.93	1009.4	1038.95	978.293	907.41
YDL126C	129.921	316.56	564.969	419.16	450.393	419.107	345.982	150.554	205.03	390.363	533.021	403.024	406.846	356.933	392.485	367.136	357.308	300.568
YDL127W	21.4362	111.707	23.5648	54.1174	22.1693	12.1517	16.3799	148.479	73.3905	47.254	41.5123	37.5335	29.4181	35.2408	33.1938	34.5739	30.5592	54.545
YDL128W	260.621	209.272	227.259	337.365	266.502	230.014	217.774	231.71	217.386	340.586	327.963	286.847	288.819	297.359	295.406	294.194	295.61	271.124
YDL129W	52.9019	9.15063	29.4191	39.6322	34.0776	34.0288	30.4248	34.5458	21.419	22.8793	24.9261	23.8456	23.674	24.8147	27.348	28.7827	31.9602	27.4954
YDL130W	11289.3	4789.81	872.14	2550.74	2966.72	2956.22	3156.02	7755.08	6708.92	2110.5	2120.17	2331.55	2448.76	2779.48	2709.67	2795.9	2859.52	2658.31
YDL130W-A	289.649	2140.08	7422.76	4966.15	5286.27	4181.52	2863.08	1147.07	1629.11	4007.87	3082.56	2716.5	2520.85	2840.89	2555.01	2678.52	2462.89	2518.87
YDL131W	672.276	376.986	76.193	156.223	151.225	163.546	230.235	324.01	298.329	145.191	278.986	212.2	198.909	181.46	181.495	165.419	182.996	203.816
YDL132W	23.3605	49.0033	109.745	90.2305	111.223	103.941	73.566	31.4966	44.4947	73.7394	89.8206	78.7558	80.6856	76.3795	75.5959	77.5707	77.9348	56.8257
YDL133C-A	184660	147619	56758.3	104292	117086	102479	78484.5	195384	193797	126650	72446.5	91202.1	90173.6	103721	90918.4	91799.8	85826.4	63963.8
YDL133W	41.5478	45.0307	93.0439	80.3695	84.6928	76.2673	70.0702	44.1639	44.8785	72.9123	78.4192	67.0456	70.7692	62.705	60.8879	62.3783	61.8707	57.4586
YDL134C	152.209	128.848	204.071	177.801	193.289	166.542	159.858	130.427	128.717	138.695	132.398	130.049	139.025	134.159	132.916	134.757	130.549	116.484
YDL135C	114.148	341.319	205.457	215.141	197.359	190.136	197.439	246.509	263.714	342.329	207.527	270.149	265.174	273.096	274.476	282.83	277.932	253.222
YDL136W	2152.04	572.992	120.137	375.473	452.064	514.426	537.352	1205.84	953.657	328.063	314.521	414.277	445.176	534.131	507.505	500.933	497.86	426.137
YDL137W	709.623	1288.31	2171.41	1682.12	1648.03	1444.86	1219.93	845.132	1285.53	2139.59	1297.73	1739.26	1627.48	1708.25	1505.59	1502.39	1364.4	1177.15
YDL138W	95.4478	22.5376	45.5557	49.6343	39.9713	50.6768	53.4464	29.9938	31.4723	70.0523	69.2139	46.2957	48.0108	45.3392	47.0331	43.6436	46.271	48.8688
YDL139C	22.5627	30.5904	16.1977	27.1031	33.5768	34.8922	36.419	33.4916	35.515	18.579	22.078	35.2789	28.924	33.6545	30.3383	35.5458	34.6773	38.5892
YDL140C	74.2312	54.9393	83.1171	56.7418	56.1597	56.9936	48.5065	56.1139	49.5448	48.2807	83.1987	44.407	44.5097	44.5732	40.9911	44.9443	47.0688	58.4997
YDL141W	30.4728	42.3548	31.2445	35.5625	29.0704	32.5725	28.9654	29.6986	30.5258	31.1747	37.381	28.936	28.3013	27.1183	27.2899	28.7148	29.4706	32.9924
YDL142C	17.2233	64.7169	130.034	94.1987	92.2259	83.3049	74.8341	44.2574	57.8645	82.7664	84.5533	66.224	73.6803	70.7957	65.9853	67.6944	71.0366	65.7776
YDL143W	357.612	206.264	170.459	184.051	189.547	193.468	178.726	204.774	169.629	160.619	218.495	172.721	174.71	176.954	180.953	184.206	177.65	164.303
YDL144C	102.026	95.7581	94.988	86.9477	96.6052	106.162	108.367	77.9131	85.8189	91.9214	93.1244	113.106	119.59	128.016	120.485	122.123	115.153	105.707
YDL145C	71.4433	87.1863	60.8051	52.1643	42.7615	47.4787	47.8664	65.5915	66.7079	52.1371	67.2219	52.4556	48.9995	46.3631	50.0379	50.9471	51.874	60.309
YDL146W	11.2758	26.3764	22.3525	27.8398	28.0723	26.0289	24.076	19.1525	24.7286	17.2691	14.607	22.0264	20.1926	18.9163	21.253	18.051	18.292	19.1894
YDL147W	229.203	350.712	619.368	476.015	511.129	452.103	366.884	260.443	293.661	472.85	474.102	467.32	457.804	453.151	443.644	451.602	422.123	304.019
YDL148C	197.623	18.0314	3.22086	14.5503	16.7976	22.2326	29.9908	57.8722	24.2953	9.14213	11.0525	12.4393	17.3868	17.0119	20.5746	19.4878	20.6878	19.3971
YDL149W	3.50066	15.1024	30.3752	29.7858	31.6046	32.4494	26.253	9.29838	13.4749	23.4013	41.3016	25.6287	26.4951	26.5459	25.5274	27.7342	27.8192	32.5111
YDL150W	226.374	41.6117	20.5732	39.1404	40.4898	47.3811	50.2383	74.509	45.7424	22.0478	27.2973	28.3184	31.7853	35.2176	34.4067	32.3221	33.4745	38.9825
YDL151C	15.28	1.99667	1.42029	0.776645	3.60618	2.63735	3.07946	3.63007	2.23906	0.520654	1.76406	1.54818	0.411066	1.10711	1.79212	2.67358	1.86034	3.26005
YDL152W	227.597	31.276	13.4326	32.8396	28.5288	34.0477	53.7142	62.1958	33.461	12.8033	20.894	15.8157	37.3885	27.2386	27.6045	29.1884	33.0918	25.192
YDL153C	287.35	29.4352	13.1554	37.4745	44.3543	41.5087	52.8349	89.8739	39.3103	20.335	25.6279	30.2959	36.3876	32.439	40.6508	40.0705	43.3965	36.3316
YDL154W	10.0965	11.0837	18.0318	10.5085	13.468	14.0676	12.4764	9.62914	9.77855	11.0695	10.2724	11.7831	11.3763	11.9928	11.2809	17.6023	15.5853	12.155
YDL155W	79.9069	82.9657	75.6161	60.0874	49.7821	55.1718	53.4842	64.6616	70.5116	50.7938	72.7795	56.6111	56.2865	54.2583	54.1687	55.5184	54.995	63.8839
YDL156W	5.82104	16.5699	5.77958	9.2506	5.04216	8.2511	9.24384	6.98897	6.89178	6.47958	10.505	8.95319	7.17828	5.20212	6.88856	8.02479	9.0572	8.29599
YDL157C	341.573	513.459	202.42	290.504	290.309	265.257	302.02	424.002	360.517	502.773	237.056	387.781	366.822	447.061	384.144	353.039	322.544	290.329
YDL158C	110.12	150.952	114.532	138.747	124.147	116.898	102.953	199.601	142.825	160.514	149.809	164.788	172.867	156.407	140.3	161.736	139.581	133.562
YDL159C-B	248.374	214.644	266.86	330.19	239.121	231.271	193.663	139.361	157.311	196.111	327.409	184.538	202.607	195.706	201.173	205.691	268.6	226.606
YDL159W	22.4929	27.8167	30.179	33.8984	33.6966	32.4518	28.5256	23.7651	24.5658	26.8697	33.0163	25.727	26.6916	25.8988	25.4361	26.7579	25.8602	27.218
YDL159W-A	0	11.2892	0	0	0	0	0	0	0	0	0	0	0	0	0	0	0	0
YDL160C	47.7571	35.2229	53.6508	55.638	48.7598	44.4502	36.2287	36.3322	36.746	40.1685	57.3825	35.3612	33.7768	29.3592	29.5654	31.8642	29.4841	38.3794
YDL160C-A	304.506	300.267	162.224	215.192	229.196	193.449	190.161	248.562	254.007	192.564	182.359	252.996	199.675	280.72	203.431	183.334	203.029	181.117
YDL161W	64.935	107.65	98.9764	109.273	97.1819	82.6951	83.1179	82.7637	96.2296	105.492	112.25	93.8326	91.2864	87.2315	90.4264	89.7492	89.996	95.8185
YDL162C	3.0025	6.16399	0.665254	1.16527	2.14656	0.617877	2.06659	3.44685	1.29792	2.40884	1.779	3.068	1.91418	2.045	1.55705	2.49455	3.23156	3.26634
YDL163W	23.7115	80.6723	14.7598	18.1522	12.9682	19.0026	17.1769	29.1293	25.0261	19.6913	32.0777	27.3228	30.9986	15.3424	28.3102	22.0949	18.9341	24.3855
YDL164C	9.31079	57.8865	12.5677	20.625	15.2075	17.4398	17.7813	31.2488	25.4524	22.4378	24.5414	24.625	20.5142	18.8606	18.1716	19.1105	17.742	24.395
YDL165W	197.79	162.827	158.692	160.271	150.606	136.599	150.353	173.948	179.451	187.267	134.792	177.109	178.219	197.414	169.686	168.841	172.191	147.187
YDL166C	447.173	124.483	61.7977	103.529	94.6534	97.0856	116.193	223.864	165.949	79.0983	84.2154	121.752	126.306	125.337	124.649	114.024	116.503	105.433
YDL167C	159.878	16.7718	7.77516	19.7611	18.2721	21.9005	27.3509	38.6387	21.6406	12.1132	18.4972	16.1756	17.714	16.5242	17.0979	17.8322	20.3165	21.9034
YDL168W	196.029	149.705	129.83	189.029	338.319	314.343	317.508	127.645	125.71	129.538	189.061	241.674	267.616	301.002	292.6	292.211	288.312	209.148
YDL169C	6.53837	66.4511	167.944	151.754	199.05	177.917	140.715	22.1267	38.9275	108.599	144.104	133.411	122.616	135.393	121.26	122.822	120.699	126.966
YDL170W	216.317	56.2237	49.382	54.4442	49.4287	58.2069	59.5499	49.3848	45.9488	51.9342	70.8058	54.4494	57.2015	50.6674	54.0954	53.9184	51.3745	47.6746
YDL171C	151.21	82.6171	76.1854	81.8728	73.5343	66.1271	76.9795	94.3069	65.614	86.7228	106.15	66.4763	73.7208	63.8828	66.1934	53.2973	59.8985	66.5028
YDL172C	318.972	399.413	677.943	514.466	469.453	441.426	413.002	462.025	444.287	638.148	737.167	519.86	482.642	505.095	493.791	475.907	481.647	693.61
YDL173W	65.9857	74.7646	127.189	91.1252	87.3707	83.094	75.8676	95.4563	98.4028	121.443	148.753	103.863	102.968	100.572	101.29	94.0067	92.5452	127.67
YDL174C	58.5886	104.567	777.417	277.185	203.03	161.155	151.003	58.0657	71.6399	691.518	237.2	143.206	123.943	119.149	116.091	116.44	111.256	121.524
YDL175C	63.0925	41.5619	56.4057	56.6356	48.8312	44.6337	42.9129	60.6217	51.9503	57.2344	47.1169	48.7847	45.7162	51.7323	45.8941	46.7968	45.9031	44.9779
YDL176W	21.5752	21.8546	26.4594	26.1698	28.6204	29.8202	25.3347	19.5064	19.9402	25.049	30.4249	29.5786	28.7117	29.0329	28.8573	28.2101	28.7284	28.5327
YDL177C	116.081	61.7271	51.9064	76.5336	63.0821	67.1134	70.5062	60.4921	70.6256	72.2781	62.0906	70.1514	70.4094	70.5861	68.3198	74.1724	66.4129	66.2653
YDL178W	201.222	196.924	107.962	98.0088	76.8806	84.5382	104.162	201.236	181.215	120.05	77.198	90.339	95.4071	98.186	107.491	104.848	103.472	87.1475
YDL179W	31.4581	14.3103	24.9756	307.02	59.6819	25.4815	23.2949	32.9043	32.5649	83.7004	93.8868	39.2922	43.1702	52.3345	43.2424	31.8963	35.8075	42.3534
YDL180W	47.9259	64.3979	41.2774	45.0334	46.0647	47.696	54.485	65.1142	67.4849	29.6199	47.243	47.1947	55.3453	53.7828	60.842	56.7099	53.7941	52.4877
YDL181W	369.485	1348.15	3464.18	3196.71	2571.13	2392	1761.56	2648.74	2890.11	3165.73	2164.56	2729.24	2612.76	2932.93	2646.45	2485.73	2211.11	2005.54
YDL182W	1124.02	328.002	25.2468	118.634	126.266	209.701	320.07	233.4	208.727	61.3943	226.845	239.755	207.572	199.255	198.142	184.725	189.666	200.41
YDL183C	70.8349	65.7029	75.4998	63.6055	63.3473	60.9997	68.7407	33.8362	40.8231	48.9815	50.7061	43.1942	50.5771	46.4571	54.2984	46.4882	49.5316	54.3367
YDL184C	104731	107010	31513.3	47434.5	50516.7	48939	42761.5	139466	131621	63121.5	42061.1	54005.6	53373.9	58292.1	51992.3	50974.4	45287.3	38029.1
YDL185C-A	232.386	107.903	117.933	107.157	123.402	148.213	141.949	61.0886	73.0837	55.4333	110.548	83.7049	72.9798	33.6381	92.5911	68.5353	113.673	90.3762
YDL185W	296.456	130.415	167.48	170.03	177.903	172.841	163.843	117.84	119.355	113.748	155.541	126.919	123.927	115.445	120.672	116.538	123.93	132.352
YDL186W	10.0114	2.29417	2.65586	5.82169	7.76017	7.08418	6.22962	4.09246	3.69725	3.74597	5.98065	5.21538	4.08002	4.10772	4.73886	5.85948	5.91354	6.60976
YDL187C	0	0	1.52776	0	0	0.71458	0	0.562904	0.496649	0	0	0	0.554983	0	0	0.718856	0	1.8693
YDL188C	40.5216	76.2232	114.182	126.663	126.839	120.99	101.904	75.1168	77.2263	115.257	104.444	111.28	103.513	108.33	103.267	105.345	101.943	91.4019
YDL189W	90.777	52.6233	27.8449	42.6141	39.5274	38.9091	44.7318	55.8962	54.2796	36.4515	49.1024	46.7792	47.799	49.7747	48.3325	51.168	49.1291	56.1464
YDL190C	23.5813	38.0827	40.3244	33.4578	31.4857	32.2542	31.2057	25.2452	34.4111	28.525	37.0115	31.4843	33.0922	26.9596	31.7891	32.3604	33.2835	32.6116
YDL191W	2554.02	1080.81	279.599	581.415	633.382	667.581	690.44	1817.41	1595.02	545.221	454.254	590.528	603.461	726.045	665.934	706.249	688.061	569.752
YDL192W	2599.84	1702.3	509.649	745.961	641.655	645.416	780.243	1662.46	1590.75	829.976	686.407	925.162	875.51	965.656	893.831	820.24	800.04	745.435
YDL193W	45.9026	82.1349	89.0522	87.8033	94.9253	93.2632	85.7789	54.1515	65.6895	81.4442	90.0703	86.3549	76.2968	81.1851	77.2724	77.4788	78.7893	88.0416
YDL194W	6.90719	22.3113	47.8696	30.4516	32.4493	28.0722	24.3252	22.2631	24.4454	26.6502	24.8939	17.7646	18.1672	19.5566	20.4725	23.7264	24.1023	22.9292
YDL195W	35.0103	82.5474	85.1696	70.579	73.2782	77.567	67.9977	54.0825	56.5357	58.4067	93.2462	63.5181	65.0861	61.105	61.3185	71.1708	71.1811	84.8728
YDL196W	0.887786	5.57393	20.1722	5.67931	3.41495	10.4279	11.7262	2.36231	2.08584	3.68996	3.54145	3.09643	4.00394	1.86282	1.24965	4.44374	5.10221	1.2695
YDL197C	11.3512	70.6864	75.0188	58.4291	81.4748	87.2299	58.4919	33.244	33.1366	41.2121	41.0492	43.2772	43.8874	46.709	45.5611	50.963	52.8219	38.9814
YDL198C	521.483	416.886	109.42	118.201	85.5864	89.5194	114.579	342.659	405.964	132.188	141.303	106.47	123.383	119.204	138.389	118.89	120.111	126.04
YDL199C	4.62433	28.7189	113.586	77.625	92.5217	94.5056	76.4589	15.6048	20.8899	64.9445	77.3698	69.2437	67.1885	65.3709	60.164	65.4537	67.9899	64.8633
YDL200C	148.014	133.521	158.011	185.465	233.09	222.977	216.212	134.19	148.411	236.716	172.359	252.214	266.207	293.075	258.044	242.029	237.241	206.937
YDL201W	522.213	87.3501	33.3057	58.7588	67.802	75.7423	104.144	192.91	102.182	34.5574	39.2697	44.8856	50.2762	59.1419	56.0439	67.4893	63.745	72.6685
YDL202W	122.121	300.495	121.413	84.8085	61.822	66.2366	76.7414	145.223	236.936	115.041	68.3179	76.469	85.5684	85.4608	94.3249	87.3614	87.1885	86.5724
YDL203C	40.6049	26.351	27.7122	28.6979	26.5714	28.5028	28.0317	27.7104	28.0683	23.7251	37.0468	28.9865	29.5086	26.386	24.8953	28.7139	29.5051	32.6839
YDL204W	8.30901	52.2183	1555.48	1056.45	2148.75	1834.23	887.524	14.9029	24.2578	198.957	571.833	572.29	534.255	476.948	470.462	433.808	422.73	361.721
YDL205C	95.3891	61.1784	43.6368	49.2886	51.7764	49.0456	44.5294	115.743	100.205	33.0052	35.8177	32.3059	34.3933	32.505	37.5381	36.6912	39.8299	40.5994
YDL206W	6.78019	22.4938	33.1774	29.7327	32.4018	31.2679	27.6225	10.6839	15.0093	15.6184	15.8109	13.8282	13.6439	13.8925	14.0149	15.6803	15.5886	15.906
YDL207W	50.195	58.8183	54.5712	57.6276	59.7039	60.9738	53.2754	54.1057	51.9132	55.914	74.981	63.3454	64.7265	63.5381	61.9461	62.6672	59.8905	58.9559
YDL208W	2998.79	410.54	111.488	322.242	328.303	369.732	452.628	1204.77	606.866	230.124	242.764	275.134	301.851	354.621	345.68	308.84	336.35	349.16
YDL209C	59.3309	30.4381	11.846	31.3743	30.3717	32.9471	43.3011	41.0052	36.0581	26.6983	36.8918	40.2466	40.499	43.6491	44.8706	41.5923	43.0909	49.9415
YDL210W	72.1558	11.94	8.80234	7.92991	10.6024	12.2424	22.6508	25.4919	11.6731	18.4589	26.1334	33.3048	41.7487	32.3843	29.9566	21.7984	26.1903	22.0405
YDL211C	23.9767	39.0023	27.4821	19.5994	16.992	14.1708	15.9053	26.0207	26.6485	46.458	26.4484	20.3198	20.2328	20.4231	17.6292	16.4034	15.8658	20.2988
YDL212W	782.064	494.665	403.764	505.925	526.456	462.109	457.433	743.663	622.883	652.84	416.637	550.639	533.861	601.641	530.104	535.627	532.867	352.436
YDL213C	831.448	127.319	44.9301	151.13	147.371	146.352	193.412	361.094	189.617	94.5619	112.567	126.418	142.42	162.154	146.483	146.422	149.096	147.183
YDL214C	2.75595	20.9658	651.148	283.749	293.593	236.22	119.75	5.89892	6.4404	272.353	192.951	95.643	95.3915	83.2319	89.2186	104.59	108.198	93.622
YDL215C	34.413	61.4783	393.66	220.498	176.173	146.628	125.5	41.6151	63.97	337.185	193.81	140.175	126.89	101.184	110.751	120.146	118.693	131.774
YDL216C	6.38965	19.6065	21.623	26.679	29.6893	28.0335	27.2862	18.4927	18.5836	25.6625	27.2959	32.099	28.9792	29.8479	28.1073	30.4011	29.6439	30.2062
YDL217C	178.589	118.063	69.6818	109.134	86.6707	90.6986	100.906	97.8413	91.7003	75.9542	103.384	84.5481	92.0211	95.1718	95.9664	96.6877	88.7114	94.5832
YDL218W	9.29602	8.59634	35.4941	44.3947	340.274	799.141	785.988	10.1872	10.7215	37.5218	38.785	328.464	1020.22	1311.72	1415.69	1729.3	1596.47	1120.53
YDL219W	167.919	213.409	41.8167	79.1763	64.8048	67.7287	90.6258	151.616	146.4	102.519	68.8282	140.102	103.534	137.656	117.107	111.399	98.0277	93.875
YDL220C	7.78184	14.1762	8.0796	8.84391	7.01608	9.09973	9.42236	9.54449	8.68342	10.0847	9.61143	9.85357	9.20431	8.55219	8.77837	9.8509	9.33181	12.9317
YDL221W	21.6438	29.9212	16.8485	17.2443	16.9724	14.2946	15.8566	23.1104	20.8609	20.8146	21.96	15.8786	18.0663	20.0215	17.0411	18.7606	16.4546	32.8217
YDL222C	23.9412	41.5844	518.61	579.686	1051.55	974.326	562.561	27.0969	27.6548	309.403	948.061	699.573	494.898	460.692	407.148	419.593	385.039	413.69
YDL223C	7.13734	10.547	304.567	166.941	272.174	240.385	110.495	8.34453	9.24153	118.099	213.086	94.8424	102.749	102.685	110.783	127.261	121.597	120.224
YDL224C	56.7384	69.6326	94.9542	86.5033	82.5652	86.2284	82.6407	73.263	82.1894	93.5904	161.719	111.489	102.671	96.5328	97.8461	108.174	104.069	136.825
YDL225W	109.303	97.5534	68.3288	61.8142	47.3895	49.5886	57.7255	80.1498	87.0045	72.588	59.5068	59.7322	59.3806	58.2908	65.3951	60.0327	62.7735	59.9679
YDL226C	97.6855	139.113	68.4536	94.6537	73.3081	77.2091	78.3737	100.151	99.8667	98.7348	102.596	103.279	100.718	102.464	98.845	104.295	95.113	94.5701
YDL227C	52.7167	463.847	4.64134	14.6561	13.8497	10.9854	23.5034	229.574	116.664	35.3149	47.5102	118.869	69.7859	80.6976	83.6289	54.4841	48.5697	66.1802
YDL228C	4427.15	724.973	89.7236	333.193	306.159	311.975	485.501	2126.48	1138.2	185.14	263.673	195.59	233.342	276.056	285.129	270.968	320.343	332.889
YDL229W	961.1	158.628	17.6305	67.0436	62.8601	70.5682	109.321	356.03	203.681	34.7633	49.0407	38.9142	46.8933	42.8378	56.717	53.6862	65.3679	52.3462
YDL230W	20.7032	36.0459	50.857	39.5792	38.4551	39.0447	32.271	39.6512	49.1479	39.7835	35.2736	38.025	35.0816	42.1836	35.6152	38.2873	34.2489	40.5702
YDL231C	46.4034	30.8659	28.5622	27.3435	27.5841	28.1914	29.922	29.9149	27.4885	22.3898	35.0181	27.4518	26.4982	25.0019	25.8701	26.8347	28.0318	28.2124
YDL232W	7221.9	6031.51	5266.2	4891.28	4387.54	3741.01	3019.76	7966.89	9045	6414.47	4392.79	5375.76	5810.22	5904.92	5171.01	4756.86	4723.65	4223.67
YDL233W	30.7556	41.1723	70.4002	45.5621	56.5289	47.6431	47.6468	43.7883	36.6186	57.5115	53.9599	45.061	43.3436	46.8182	43.9654	43.3311	47.5547	53.4508
YDL234C	40.1683	77.6143	185.631	126.235	128.894	115.623	97.9453	131.191	91.5804	147.182	125.348	101.627	99.2888	92.4043	96.8523	96.67	98.6514	113.234
YDL235C	360.558	198.437	142.75	184.261	196.167	206.627	202.636	276.88	272.794	175.496	182.471	207.95	200.381	219.39	200.82	202.444	198.795	195.876
YDL236W	418.609	203.132	95.1501	134.588	102.199	105.19	129.52	212.986	229.76	154.765	142.354	144.223	147.552	164.605	153.476	160.003	166.198	165.279
YDL237W	93.4881	155.638	106.516	126.84	132.449	122.114	121.62	103.152	123.953	141.638	137.572	139.23	127.752	136.408	124.048	131.322	119.228	116.257
YDL238C	4.05214	14.2572	24.5121	38.3585	42.5491	44.3512	36.0093	5.52696	10.1928	29.4701	28.0815	26.2154	24.9353	21.9932	21.7813	20.2672	20.4481	18.0392
YDL239C	3.12584	11.7797	26.1752	22.7229	27.2612	21.2562	16.5023	7.79009	10.6917	19.9584	16.271	14.1144	14.7844	13.2072	13.4552	14.7865	13.3132	12.0594
YDL240C-A	0	0	34.4433	0	19.1914	16.551	0	12.9894	11.4125	16.0268	0	27.3252	12.7305	13.781	13.8756	33.2126	14.4097	28.3444
YDL240W	9.86001	14.6712	19.1844	14.2375	10.3136	10.5523	10.7195	15.0804	15.7687	17.4768	21.5718	18.6619	17.5082	14.2633	18.7215	18.5415	18.9422	18.4318
YDL241W	20.7921	5.20409	8.97043	4.33874	5.27299	6.10752	5.86943	26.1405	20.6812	19.4294	4.88708	11.0506	10.9664	14.8958	11.0881	9.64084	10.9104	13.7188
YDL242W	5.50662	10.3309	8.31418	12.6445	14.4891	8.63002	10.9564	12.0958	21.8446	21.2459	17.8219	24.2726	19.8317	15.4927	16.0603	28.9469	18.6185	19.6591
YDL243C	7.77718	14.5066	17.8561	14.7614	18.5659	18.7011	16.4339	16.5608	19.5914	22.7497	18.1268	24.2822	27.3852	35.0026	33.8684	36.914	36.8445	28.59
YDL244W	1.9401	3.99802	7.41817	3.51268	5.06471	5.63703	6.25089	1.84836	2.88421	10.9094	5.62981	8.91234	11.4739	11.1754	9.84545	9.20277	10.771	12.3913
YDL245C	1.32271	2.53456	1.2397	0.956615	1.0587	1.79057	1.63811	1.17995	1.5244	1.66274	1.22228	1.75545	1.51065	1.4275	1.08163	1.42104	1.96055	1.59628
YDL246C	0.577265	0.716975	0.832777	0.960935	2.13557	1.88836	1.13916	0.793942	0.631666	1.31219	1.35167	1.09862	0.852459	1.69423	1.01528	1.60488	1.53959	1.43447
YDL247W	0.370732	0.271695	0.283539	0.1032	0.371024	0.272308	0.354151	0.168632	0.336964	0.484184	0.313914	0.364248	0.209675	0.274372	0.183165	0.432913	0.509648	0.320256
YDL247W-A	5619.49	2756.23	2071.98	4226.84	1410.41	3455.12	3658.97	3301.59	2565.44	3195.78	2576.61	2637.9	2239.94	2250.32	2048.94	1430.8	1035.23	2956.98
YDL248W	55.1573	83.6199	82.0104	82.4021	96.8817	97.9507	78.0348	22.6841	21.4743	28.0428	24.4797	24.3621	18.8745	19.5378	18.8934	23.0624	22.254	15.3679
YDR001C	102.763	74.8308	142.892	153.314	197.064	185.364	142.861	36.5365	43.9028	51.7764	86.2346	73.1564	64.4793	66.1072	63.0835	68.6124	66.7092	79.3805
YDR002W	3037.83	594.495	425.772	519.654	480.504	461.857	572.063	998.964	776.791	600.835	399.865	598.246	582.822	649.304	588.705	574.482	559.248	423.978
YDR003W	45.7426	92.1714	216.507	198.327	226.392	224.637	171.204	87.1718	105.347	164.594	190.09	175.829	180.274	179.647	177.345	184.326	170.254	165.777
YDR003W-A	705.991	1383.4	3595.99	3214.34	4529.29	4373.29	2978.07	1733.98	1903.89	3275.25	2813.15	3736.96	3381.51	3320.72	2817.63	3369.8	3466.84	3665.86
YDR004W	59.6668	69.9941	82.1302	88.0123	89.6947	86.8658	76.6802	52.818	55.9399	76.2041	77.1789	75.9491	68.5216	70.8116	72.405	69.5911	69.0573	63.2224
YDR005C	83.052	142.029	117.5	172.545	213.551	207.053	169.651	96.669	114.327	131.317	163.252	163.272	153.449	152.951	155.695	146.356	153.737	141.977
YDR006C	112.304	33.9462	60.3091	46.1482	46.715	44.9336	43.4285	35.0262	30.1974	35.6973	42.8792	31.6044	31.1929	30.5808	30.4734	30.3835	34.5728	35.7182
YDR007W	148.575	76.8388	117.491	120.923	115.587	101.441	81.2069	60.8327	69.8902	118.03	76.5608	97.2563	80.0384	90.8847	83.7958	84.247	71.807	54.4067
YDR008C	297.026	167.587	293.16	254.821	243.595	160.094	165.577	139.048	159.498	215.661	151.963	171.008	162.751	197.451	159.147	163.634	145.513	140.922
YDR009W	5.80687	24.283	18.9898	21.3211	18.8448	19.8565	17.3287	12.503	18.7943	20.4086	17.5961	15.9469	17.3772	16.0965	14.945	16.1764	18.9229	21.8636
YDR010C	7.9416	24.6738	28.3467	31.7794	17.9387	11.2247	22.2453	13.4864	23.7383	24.8642	15.9198	12.1839	15.4767	13.7291	23.3661	15.5853	17.0435	16.3514
YDR011W	37.2146	37.0169	29.2708	31.6533	42.6588	47.9954	45.9929	23.4067	23.1113	32.1908	54.0686	39.0017	40.9249	36.2289	41.9373	38.8861	39.7687	45.0074
YDR012W	1001.83	358.541	104.113	258.391	307.443	282.42	303.244	512.899	443.585	164.607	210.798	177.41	186.371	198.747	199.738	215.096	213.246	208.623
YDR013W	126.24	168.61	73.3589	92.0045	104.812	98.6017	98.7233	160.974	142.734	108.064	70.9779	117.974	103.486	119.996	108.825	100.262	94.2586	80.6416
YDR014W	15.1338	23.602	12.4753	15.1373	16.6172	20.7549	20.9728	13.8633	12.2051	12.8754	13.7477	17.953	19.0271	16.2942	17.1446	17.8071	18.3634	12.8888
YDR014W-A	5.82352	1.61213	9.3172	3.83971	3.73607	4.8532	6.02549	1.47601	3.54982	12.5226	3.07839	6.24189	8.06814	10.0135	8.54038	7.40659	9.29593	6.76714
YDR015C	22.4875	9.95986	69.6058	24.7544	27.485	22.5627	43.3644	14.9626	11.9143	82.2932	19.6644	53.5663	56.9877	66.3143	70.4708	73.8505	52.4448	63.2676
YDR016C	100.276	335.798	605.552	339.635	323.406	308.027	248.677	258.456	360.972	625.645	300.475	415.068	413.632	423.311	339.654	346.049	300.991	217.179
YDR017C	42.4575	30.066	31.7026	32.628	28.7642	33.0946	31.9086	27.6009	24.8528	25.5416	28.0605	26.4772	27.5361	23.6772	23.2986	25.5928	25.6837	23.3818
YDR018C	3.94828	36.5998	158.598	113.875	110.731	112.849	93.2406	22.1555	27.7466	106.011	62.6253	58.7633	62.2295	58.446	57.9563	64.1048	60.7434	65.7762
YDR019C	241.747	175.687	85.4062	135.614	188.151	197.562	193.393	328.973	271.204	125.154	171.273	241.399	212.641	199.115	212.551	204.23	195.374	208.22
YDR020C	131.118	28.1712	13.2397	21.9318	25.3727	31.6121	38.9389	52.4617	30.2724	20.274	26.6232	30.5542	27.3935	32.1955	34.855	32.3512	31.4786	26.0311
YDR021W	135.852	11.3147	2.09512	9.80031	11.25	15.2034	19.357	36.2995	15.9919	6.24735	11.5913	11.9094	14.7785	15.458	17.1889	17.5591	18.6477	18.8354
YDR022C	51.3572	72.2146	114.819	117.771	146.859	149.492	129.271	31.7478	44.1427	96.7788	87.8443	138.614	130.657	148.587	136.394	132.527	129.062	114.848
YDR023W	821.22	359.366	141.731	254.381	239.574	236.271	256.188	514.839	426.121	207.225	193.245	203.309	212.163	205.866	221.374	230.896	235.476	199.614
YDR024W	0.689718	0.869265	0.638884	0	0.342514	0.893678	0.488792	0.70069	0.618883	0	0.570374	0.251253	0.692152	0.754901	0.503027	0.299593	0.515088	0.761593
YDR025W	6708.7	2104.52	455.435	1237.63	1474.99	1504.76	1603.82	4143.52	2943.25	938.807	1156	1109.35	1163.25	1302.54	1339.58	1445.17	1468.23	1543.37
YDR026C	69.9124	40.3314	27.5057	33.971	36.1215	36.2381	37.4957	44.3834	37.4788	30.7569	36.007	31.4864	34.0778	30.8244	34.679	36.2483	34.7475	36.1763
YDR027C	11.7076	28.5326	39.9338	34.6949	32.9875	34.3273	27.1726	23.7709	28.3718	30.9412	35.8509	31.3078	29.2016	30.8717	29.4691	31.4433	31.4867	28.8463
YDR028C	54.8139	65.3404	93.9613	66.4041	71.4368	70.1746	60.6555	51.5658	57.0896	56.9711	60.5682	50.4405	52.0817	48.4247	51.6942	52.5645	55.9311	53.0911
YDR029W	33.7268	43.1243	67.5641	36.19	38.5753	53.5282	43.5592	27.552	20.6297	30.7161	49.8022	28.663	37.3052	23.0399	37.6663	33.5915	36.5237	32.6109
YDR030C	18.4551	11.6769	34.1101	36.7694	44.0896	42.0114	38.2073	12.9822	13.2991	34.63	30.4208	34.7743	29.0137	30.5825	30.5889	32.9153	30.432	32.7973
YDR031W	43.143	298.102	640.962	355.84	300.459	284.91	271.031	213.733	357.292	363.745	128.934	271.418	256.398	349.543	264.791	294.327	261.388	161.007
YDR032C	333.525	491.377	2159.62	1807.37	2001.97	1698.51	1322.16	190.385	361.459	1705.95	1247.7	1405.2	1382.33	1393.37	1236.91	1300.67	1217.34	1022.04
YDR033W	3390.03	806.528	465.587	785.169	1104.68	1783.37	1572.87	594.641	1124.64	379.615	850.015	1248.17	1253.03	1004.39	1037.63	927.369	979.231	835.984
YDR034C	88.9601	56.3139	42.8992	44.3882	46.778	49.8639	46.7632	59.5729	55.4733	36.2028	57.2901	43.5889	39.3911	40.1398	38.339	42.5569	44.3129	47.6038
YDR034C-A	12693.1	12623	10327	8527.63	10926.8	10712.3	11126.4	16055.4	15400.2	26451	18824.5	23088.8	22296.8	25280.8	21190.3	23485.9	21888.9	28608.8
YDR034C-C	0	0	0	0	0	0	0	0	0	0	0	0	0	0	0	0	0	0
YDR034C-D	0	0	0	0	0	0	0.0168198	0.0158172	0	0	0.019188	0	0.0154426	0.0167861	0	0	0.017159	0
YDR034W-B	699.011	227.62	1432.04	3109.42	2797.16	1669.76	1269.79	928.286	623.38	2095.05	1203.94	1308.73	1329.03	1473.35	1092.73	955.46	772.45	1425.59
YDR035W	506.161	130.04	98.8197	208.852	145.925	143.67	135.355	171.304	148.577	164.395	217.13	129.98	120.783	127.105	123.784	122.885	128.906	118.441
YDR036C	5.38916	18.9008	60.2423	22.1672	20.8883	17.4605	17.1812	7.39711	16.0768	63.4111	26.1537	21.3149	22.16	22.2754	20.5573	18.9164	18.9436	18.9092
YDR037W	323.463	37.2094	4.86814	19.2746	15.7648	20.0789	32.3757	61.892	42.3438	13.0607	30.4329	17.8569	18.4599	18.9842	20.389	19.6572	22.6657	28.0978
YDR038C	0.147088	0.39106	0.362137	0.391114	0.64943	0.818934	0.751019	0.72158	0.461584	0.50433	0.63379	0.633079	0.58334	0.874552	0.663006	0.723848	0.754342	1.51782
YDR039C	0	0	0	0	0	0	0	0	0	0	0	0	0	0	0	0	0	0
YDR040C	1.48152	1.22789	1.81898	1.54243	1.92503	2.02747	1.95431	1.72775	1.26125	1.36229	1.24446	1.45956	1.88288	1.5202	1.94718	1.3614	1.27367	1.90233
YDR041W	157.931	457.774	274.724	185.236	150.212	124.894	147.61	344.95	536.805	270.406	134.522	164.517	188.704	224.513	223.056	205.836	189.649	190.227
YDR042C	35.662	27.1403	7.7805	8.58281	12.7235	9.83249	12.2672	70.7075	50.2066	11.9048	10.9645	17.8981	20.471	26.6498	20.3506	18.9388	17.0669	31.1994
YDR043C	969.856	215.434	459.428	627.979	573.855	508.71	459.467	416.621	195.351	440.373	466.567	379.197	350.605	395.362	361.092	353.239	378.329	407.274
YDR044W	85.8474	116.152	46.0959	80.5268	69.7759	69.1953	77.0772	163.768	161.145	84.7348	90.35	106.509	96.6162	87.9146	89.5524	88.4259	90.2397	97.6371
YDR045C	988.488	220.551	59.7758	139.952	133.937	172.579	183.047	425.339	241.947	151.145	89.4141	170.462	166.959	182.008	170.767	166.96	163.973	115.227
YDR046C	19.297	8.03963	4.4017	2.7636	2.72816	3.59036	5.05595	195.608	216.794	9.68865	14.9645	16.377	16.3843	16.027	19.4283	33.8621	30.5324	41.7979
YDR047W	146.079	99.3736	85.7686	100.109	72.9076	69.3267	77.9744	124.53	136.03	122.211	98.4391	102.167	95.6982	94.139	94.9045	95.197	97.2463	98.8378
YDR048C	21.9721	10.1799	16.0768	12.7757	19.4041	13.5247	13.8831	13.9877	6.69903	8.70831	10.6357	14.6456	12.339	7.34776	9.41116	5.61926	4.17359	8.87161
YDR049W	63.109	30.4265	22.7362	24.5201	21.4401	23.1096	24.4227	35.3923	31.866	18.5666	19.0144	21.0179	20.4835	20.7312	21.562	21.6195	22.7047	21.7614
YDR050C	1630.94	3845.15	3097.93	4423.56	6137.24	5534.18	4100.71	1148.75	2377.33	5108.92	7189.72	5705.11	4540.44	4601.46	4229.1	4445.33	4114.82	3858.23
YDR051C	144.029	101.656	111.186	121.866	127.929	123.577	110.49	123.275	115.023	136.794	92.3701	118.797	118.605	130.233	118.745	117.15	120.614	94.1316
YDR052C	52.0773	58.3557	46.1299	46.5744	41.9783	43.8832	45.9493	41.6951	42.3878	50.8675	54.4613	49.9452	45.5929	42.4569	45.5023	42.8162	44.0392	50.1303
YDR053W	58.5279	85.0373	55.9755	66.8579	46.6968	64.74	53.7822	45.3291	43.9736	57.8947	79.9421	62.1736	65.0614	42.2191	57.0908	59.1465	54.3004	47.5859
YDR054C	316.803	142.796	291.203	232.194	204.374	216.268	193.377	149.552	138.589	202.867	216.712	169.723	180.495	155.431	171.719	165.705	158.843	153.285
YDR055W	421.658	111.883	156.347	988.296	669.632	667.869	637.708	489.047	502.073	458.979	738.533	446.335	499.754	513.098	495.902	435.974	479.146	712.114
YDR056C	147.255	218.544	186.971	190.655	210.025	178.923	193.173	194.398	217.425	219.744	202.217	235.784	250.48	245.318	258.042	228.413	224.262	216.115
YDR057W	35.1146	53.0129	46.8768	50.5803	63.3087	56.3066	59.5163	44.6845	51.7143	49.8869	61.8291	60.534	59.8435	56.0593	61.022	63.3591	58.2481	63.7769
YDR058C	82.4444	48.6161	47.2996	45.9473	59.9414	49.019	49.8602	54.0203	54.1141	43.3591	38.8495	44.8096	45.4172	44.5117	46.7059	48.7238	41.5914	46.0981
YDR059C	410.909	331.713	981.905	837.537	1005.59	994.339	941.299	273.257	345.82	1163.49	847.432	1181.23	1178.27	1207.41	1075.76	1008.05	998.013	887.133
YDR060W	304.298	35.3442	14.0457	36.3668	35.2133	38.1205	49.7384	82.2176	44.5028	23.3398	31.1658	24.7665	29.0714	30.104	32.5258	31.0684	33.7189	36.1165
YDR061W	43.7996	94.3917	66.9082	43.2407	41.6506	42.3812	43.545	59.0651	84.3512	49.1336	44.6756	44.7228	48.7093	45.7887	50.8027	48.4677	47.5478	53.73
YDR062W	235.506	198.704	118.493	130.438	142.484	138.739	141.19	215.91	220.511	130.171	148.921	147.431	130.837	130.323	142.437	141.921	144.406	174.673
YDR063W	83.8416	215.733	372.841	303.813	323.305	294.15	267.388	126.439	164.004	212.579	153.457	212.65	199.804	213.835	192.88	190.218	172.87	179.048
YDR064W	11229.9	3432.06	668.398	2080.25	2221.73	2251.65	2472.73	5491.17	4421.67	1353.31	1729.74	1713.74	1842.39	1997.36	2010.31	2017.61	1997.54	1872.71
YDR065W	49.5151	35.0942	24.5075	24.2456	31.5088	36.6021	36.2587	24.4143	24.3164	25.505	22.0908	31.8237	32.7232	32.8445	35.8223	34.8846	35.5958	25.6856
YDR066C	65.9949	53.6028	27.6703	49.8551	57.9703	61.7235	60.0157	47.3347	45.0833	51.4721	43.5755	65.9679	53.8715	68.9945	56.2425	57.0532	54.1657	57.725
YDR067C	147.966	132.177	171.492	151.812	169.866	151.004	136.421	156.497	137.394	127.507	127.045	137.115	134.583	147.132	139.038	123.987	132.145	107.196
YDR068W	73.5966	117.962	110.512	101.389	115.509	95.8905	83.5681	117.598	118.546	107.312	98.3643	95.627	96.6469	92.2735	95.361	104.45	104.098	97.3741
YDR069C	6.12729	19.3565	28.7029	19.1007	21.6622	22.1347	20.5124	14.4441	16.3798	18.1875	21.2355	16.073	16.9529	16.5687	17.302	20.0626	18.3359	17.6932
YDR070C	590.521	309.431	9813.3	6747.77	11234.5	10416.7	6570.25	126.245	143.671	6809.8	8752.17	9254.74	8310.73	8816.84	7518.06	7629.79	7117.54	6253.25
YDR071C	441.751	478.396	496.703	603	601.013	527.651	520.941	504.436	551.686	574.1	480.088	662.949	673.943	717.863	654.881	656.841	616.619	432.367
YDR072C	161.402	110.337	205.504	131.263	110.373	100.888	114.131	165.886	126.132	221.376	157.35	118.5	125.835	111.663	124.208	110.558	111.222	134.733
YDR073W	114.507	120.126	651.868	289.295	223.283	167.964	133.22	156.15	153.374	607.816	261.324	207.292	178.925	173.078	160.924	175.822	174.246	187.766
YDR074W	9.39768	64.4433	502.494	311.395	316.412	296.927	180.654	32.6824	49.7821	167.011	186.176	126.629	122.028	104.771	122.178	113.253	111.241	128.61
YDR075W	389.173	92.2283	70.5827	118.52	96.5274	94.8449	116.788	169.598	117.892	110.332	119.241	122.286	136.395	128.471	138.672	124.878	125.921	120.47
YDR076W	12.0766	20.3561	48.6357	31.5957	31.6628	31.9382	25.3177	12.4065	13.927	53.0115	30.0359	32.6338	28.3607	28.1749	28.1063	28.4202	23.6516	24.5607
YDR077W	1643.21	1750.58	28348.1	14119.5	14596.6	11713.5	8984.54	3732.52	3436.56	21904.3	25911.3	10084.7	9958.79	8992.5	7878.31	7865.06	7475.46	13510.8
YDR078C	49.5796	73.3903	75.9863	78.9428	89.9493	84.9659	71.2893	95.223	98.8062	99.1614	50.5124	90.2885	97.2446	110.888	98.2675	107.193	98.6812	70.572
YDR079C-A	859.039	528.356	527.308	597.364	735.998	727.99	535.317	674.33	592.501	685.617	284.701	653.619	587.695	640.567	605.573	631.312	555.686	364.552
YDR079W	219.934	492.986	341.138	254.148	274.842	235.074	244.599	449.399	575.544	318.735	189.559	297.893	291.021	331.509	306.281	263.669	304.224	239.088
YDR080W	20.8692	20.1286	21.0568	22.0593	23.7721	26.6247	25.886	14.0436	16.8393	23.5314	21.7592	27.7041	27.5029	23.8673	25.8639	24.5037	26.3896	20.1286
YDR081C	40.5125	26.4523	24.4987	29.1094	30.1493	33.0103	30.5495	25.2428	27.5793	23.9146	41.807	28.3701	32.7825	27.3208	30.5226	30.0858	29.6911	30.4971
YDR082W	33.4196	28.8363	31.0322	33.0427	34.0103	32.5495	32.3541	23.5019	28.4707	29.2555	36.6979	34.0583	31.1487	26.3275	33.9054	32.2057	32.2616	29.3118
YDR083W	398.191	38.1876	12.3736	36.7421	35.4243	43.0432	61.1609	127.221	54.002	19.9738	23.7202	27.7455	31.8375	34.2748	41.4558	39.8204	45.6957	45.8748
YDR084C	49.502	136.925	137.787	150.709	146.185	122.985	126.03	117.71	148.502	159.522	139.781	161.961	156.456	158.176	161.871	141.695	138.687	137.177
YDR085C	4.48414	33.0752	102.345	88.8603	98.8159	84.9167	60.3805	51.1024	42.8442	69.5487	76.4148	53.1287	56.0066	58.7311	58.3482	67.1683	71.927	82.989
YDR086C	1979.34	1950.32	1168.18	1593.46	1420.49	1228.69	1170.53	2288.15	2013.64	1697.19	1369.06	1677.26	1459.47	1610.22	1449.07	1455.23	1302.04	1096.86
YDR087C	534.155	58.225	22.9431	69.9835	68.3825	71.4738	91.8554	158.339	84.2408	53.2515	54.053	66.3937	76.896	92.7514	90.5309	87.6377	83.9983	75.9535
YDR088C	58.177	40.307	35.798	32.2861	33.3787	32.012	33.3906	45.9747	42.935	32.6476	29.5391	34.0866	34.058	39.5019	35.8	37.2329	37.4681	31.4624
YDR089W	40.2703	22.9739	21.5947	18.5593	16.6566	13.392	16.2121	27.9476	26.4551	21.2631	21.5794	24.5085	23.1594	20.9408	23.786	21.3965	22.5203	22.9521
YDR090C	93.4096	95.9949	73.5662	98.8726	90.3741	85.4295	80.7324	101.584	101.123	89.2137	104.492	99.8223	96.3364	99.9229	100.65	97.5811	94.9765	88.8657
YDR091C	536.108	100.453	30.5826	75.7666	72.6279	76.1935	101.038	209.346	135.762	47.8242	58.0319	59.5049	64.8646	61.8348	69.1878	71.0163	78.9056	66.6522
YDR092W	382.464	470.674	325.392	481.664	555.773	497.167	469.95	357.115	448.875	455.215	529.475	637.987	597.849	663.724	560.143	552.431	536.701	511.291
YDR093W	22.7527	20.6645	8.78125	5.18566	4.13917	5.34501	6.48883	17.4263	15.1445	8.41452	9.28564	6.77458	7.3871	6.99687	7.51902	8.65814	8.13329	9.64932
YDR094W	93.2654	69.7999	40.1389	24.864	31.2076	20.7291	25.8571	100.495	73.2435	43.653	33.7932	43.5668	35.8569	43.6186	35.1921	34.0399	43.3519	64.9532
YDR095C	0	0.317978	1.39889	2.12186	2.92557	0	0	1.76047	0.621315	0.440188	0	0	0.682256	0.746218	1.49453	0	1.14354	1.52119
YDR096W	8.46434	32.1434	149.685	69.9063	61.9488	65.0509	46.6693	33.931	35.0104	75.6967	84.6633	56.9175	58.0843	52.2445	59.4669	62.9548	60.3867	65.1604
YDR097C	6.04077	61.6734	10.1679	18.874	15.9435	16.995	17.4028	27.4958	21.8708	18.9649	20.6623	21.225	20.5114	18.4926	20.9915	20.3367	21.5986	23.2721
YDR098C	289.035	190.043	61.2807	106.95	89.4438	83.1097	113.187	194.491	194.514	111.175	103.366	115.948	123.112	132.663	141.052	125.621	134.272	121.619
YDR098C-A	0	0	0	0	0	0	0	0	0	0	0	0	0	0	0	0	0	0
YDR098C-B	0.372346	0.308013	0.291911	0.150484	0.21083	0.13769	0.196562	0.403598	0.136505	0.280107	0.337155	0.261628	0.272347	0.378287	0.278912	0.254084	0.235111	0.396587
YDR099W	292.21	666.232	1611.38	1094.82	1189.54	1060.13	886.84	350.756	570.498	1218.34	1231.72	984.416	937.025	877.082	817.605	842.087	818.593	774.263
YDR100W	44.5422	226.458	522.113	373.907	380.693	318.114	240.318	132.99	238.943	362.792	277.765	309.75	278.912	273.536	249.736	265.085	246.467	265.874
YDR101C	569.062	42.0573	9.78183	43.2191	41.0035	52.1862	72.3429	164.107	67.8073	20.6769	37.9204	30.0113	37.9407	41.378	48.1751	47.2775	57.1849	55.3782
YDR102C	10.2194	6.4662	4.16665	9.25727	3.05551	1.9618	3.82725	1.04418	3.22857	5.20548	7.53812	9.75563	9.60396	7.07973	3.84012	3.94906	6.28709	5.65292
YDR103W	41.3847	22.6267	15.0611	18.6617	20.3526	20.4965	21.3977	23.8537	22.0815	16.9185	21.1226	18.8988	18.7666	17.9999	19.4866	19.0149	18.7104	22.0789
YDR104C	14.931	13.0515	15.1632	13.8008	16.3587	18.2213	16.4091	12.102	10.0705	13.0285	19.425	16.9782	18.8869	17.9011	18.3837	19.0968	18.8627	17.7642
YDR105C	39.229	74.2538	131.171	94.6086	111.469	98.0639	88.3411	59.5038	81.2703	148.055	110.763	120.146	116.252	112.607	115.11	122.113	108.842	97.913
YDR106W	3.66703	6.98544	20.4031	11.924	17.3614	15.7544	11.5123	9.02283	8.29306	20.1274	8.36961	12.7958	11.8367	10.5296	9.98587	11.8165	11.673	8.29984
YDR107C	8.24207	20.5646	19.7878	23.891	22.9316	24.6616	26.1467	15.5141	20.1912	23.0309	31.2691	32.4433	32.7675	30.0448	28.1404	28.3771	25.0915	23.204
YDR108W	21.972	22.2095	21.3877	24.8148	24.8128	25.619	27.1223	20.1243	21.6139	21.6662	28.0346	24.2821	25.2846	24.122	25.0654	24.0107	23.0764	26.3992
YDR109C	35.6171	26.3665	28.7102	32.5175	37.6866	39.4897	38.1056	21.2009	20.0049	27.2465	36.6808	35.3399	33.6988	32.2453	33.0195	34.8992	33.7233	37.2674
YDR110W	123.414	40.4078	25.8419	37.7205	39.6859	35.5462	40.7096	56.7622	34.0355	31.1806	26.9163	35.1082	33.9121	36.0687	34.8044	34.8084	34.1215	25.4323
YDR111C	32.7744	9.04968	196.914	102.878	88.4278	69.0682	50.6972	22.8488	16.7238	106.923	99.7263	68.971	61.5642	59.4378	61.5837	67.4702	62.276	51.9947
YDR112W	25.2381	6.5111	225.693	83.3459	63.0625	38.3403	33.1257	34.5393	18.4411	98.6793	67.7705	32.5931	36.1468	36.8828	27.4688	42.8616	52.7374	30.9209
YDR113C	44.7597	130.304	68.3873	39.0819	43.7757	38.1806	48.2256	91.0627	87.8565	54.4472	73.2513	84.7838	69.0666	65.425	66.2386	56.1895	59.6715	77.0475
YDR114C	64.1836	270.273	202.487	64.5281	61.4384	63.595	61.0814	132.883	265.164	131.879	54.3308	72.1082	70.8051	81.4721	104.568	81.3756	96.9966	82.9705
YDR115W	349.541	1344.01	994.544	440.641	359.733	375.125	327.138	791.969	1271.35	780.857	311.036	380.652	433.093	452.706	442.187	446.558	430.737	407.951
YDR116C	84.949	275.212	139.441	106.13	92.379	79.8632	86.3378	167.972	259.994	115.665	75.859	76.4368	79.2167	84.8131	81.1998	86.6477	80.0447	90.3752
YDR117C	55.1893	45.1355	31.7251	30.7914	29.2527	32.4244	35.2916	34.4685	35.0333	29.8203	38.6514	33.464	31.1163	31.8315	33.4724	31.274	30.5922	30.8548
YDR118W	18.8071	23.5489	32.1801	30.9532	28.6153	26.8188	24.8724	20.5514	26.6134	34.377	24.3968	34.8926	32.2929	31.442	32.1897	26.8183	29.2744	26.4532
YDR118W-A	371.021	334.953	364.78	240.635	609.511	140.79	180.557	458.293	434.295	783.887	504.471	388.463	442.782	315.159	488.435	584.867	439.588	350.798
YDR119W	90.7594	38.1134	34.6464	52.692	50.6723	49.3418	48.6026	61.7995	49.3511	54.2089	54.7821	49.823	49.321	48.6652	52.2722	51.8367	50.5623	46.1142
YDR119W-A	171.075	1062.79	17234.4	12873.6	15207.8	12287.7	7848.52	1067.39	1642.91	17191.1	7556.18	10840.5	10813	12274.8	9971.46	9570.32	8589.37	9779.47
YDR120C	321.156	60.8693	32.5858	72.7278	58.7022	67.9488	73.6956	117.674	71.368	54.0933	59.1042	55.239	60.3213	59.6124	59.7444	62.3727	63.679	57.686
YDR121W	141.778	83.5225	85.6058	86.6871	75.0323	71.9379	69.5819	133.734	103.739	167.608	100.34	104.82	109.912	120.554	98.9736	100.461	100.234	101.432
YDR122W	6.05862	33.7854	54.2692	47.6774	49.2442	49.3726	42.5581	23.2156	26.259	30.7741	53.4704	37.5296	35.9861	32.6885	34.0821	36.6866	37.6597	38.8772
YDR123C	105.335	66.044	53.7247	62.5728	57.4886	66.519	65.0112	54.2385	54.1651	39.697	76.9851	54.773	50.9575	54.2944	60.2119	61.7335	58.5035	56.7114
YDR124W	9.11796	23.0338	24.234	17.3915	27.6401	29.1023	27.9706	21.5045	20.0873	33.9877	26.0402	27.5166	31.7629	27.612	26.977	30.0574	27.9621	27.6414
YDR125C	8.56795	12.7006	16.4711	11.6058	17.2313	19.7481	17.3603	10.7537	12.244	17.8983	16.1847	17.7179	14.6949	15.0393	15.51	16.0986	16.2372	14.6018
YDR126W	46.1294	33.4581	40.4426	37.482	40.6221	38.6215	33.8567	43.9593	35.7122	42.695	43.1204	42.1992	37.5402	39.4181	36.0873	41.2258	39.7504	35.6115
YDR127W	55.8775	52.5329	44.3101	48.702	44.5023	45.4157	40.0569	53.9878	55.509	49.7104	73.8862	42.5521	42.9778	36.1778	40.0076	42.315	43.7652	48.3496
YDR128W	13.5308	16.584	22.7301	19.2696	21.202	20.4611	20.8487	13.083	13.6644	22.4976	29.1907	21.1428	21.0542	19.262	20.0789	22.1592	22.7965	23.4697
YDR129C	112.05	140.205	278.015	196.902	187.04	169.456	145.57	114.911	118.375	145.186	143.533	113.113	109.15	107.079	111.011	99.8702	104.427	105.315
YDR130C	58.2873	54.094	61.4085	59.7086	51.2627	50.8541	51.4492	35.205	44.423	49.8671	48.0761	55.5269	54.2103	52.5869	47.5285	45.4454	45.0028	47.3401
YDR131C	23.4	27.8486	23.1163	27.0163	28.7134	25.8177	30.3869	20.1719	21.242	26.4692	23.6546	27.0459	24.7282	26.5669	28.7228	26.5328	29.7461	26.7121
YDR132C	49.7471	41.4303	54.5857	50.7194	52.1916	47.3949	49.3835	36.7745	35.3455	53.6356	50.3415	46.6854	44.2579	43.8652	42.278	47.4	46.422	45.8448
YDR133C	1867.58	430.047	10556.8	2030.84	601.488	390.783	347.244	1123.22	1394.52	9150.98	2760.52	2829.35	2426.76	2198.22	1931.41	2006.63	1654.77	2471.13
YDR134C	4453.93	1089.78	25456.4	4940.46	1404.86	966.246	859.79	2961.19	3561.41	22616.6	6306.86	6566.2	5949.68	5149.35	4617.22	4693.76	3944.57	5426.16
YDR135C	40.4022	40.0366	39.9218	30.0586	31.7233	32.7838	33.8435	33.2059	33.6492	41.4893	36.9939	32.0488	31.7619	30.985	33.7519	33.2175	35.054	35.0316
YDR136C	3.57964	3.56674	7.99158	2.87405	2.62437	5.02843	3.96411	2.78266	3.66289	6.00157	4.59385	1.88312	3.69044	4.38801	4.84873	3.27885	3.04187	3.43371
YDR137W	35.5486	38.9932	54.4878	41.04	38.9356	36.3537	37.721	35.1471	32.9789	48.1471	42.7084	41.097	39.9309	34.345	40.231	36.7285	40.4269	35.5752
YDR138W	25.4453	23.3356	23.1628	20.3311	16.5366	19.5813	16.9756	17.3975	18.4207	18.7692	22.1608	16.754	19.6304	18.2954	18.9802	19.2526	19.3838	17.4524
YDR139C	1563.06	929.387	905.444	1072.73	1111.14	1106.53	1056.15	800.701	840.463	1118.84	871.616	1282.91	1209.86	1384.77	1165.64	1181.67	1112.4	813.713
YDR140W	144.733	107.493	92.7674	103.373	110.418	105.89	111.748	74.6404	80.5542	94.9222	104.429	114.019	117.87	117.854	106.398	109.231	103.313	92.3991
YDR141C	14.0055	17.358	25.0376	21.2671	19.4245	20.4076	18.9159	13.9236	14.9693	20.917	25.4262	20.4489	19.0753	17.3698	19.6013	19.845	19.8269	20.505
YDR142C	75.7618	70.1567	93.2476	74.559	73.4268	78.7502	71.4531	67.61	64.9809	84.2641	76.9943	71.6604	72.3814	71.5347	69.3498	67.9881	69.6809	64.9723
YDR143C	55.4023	34.3961	32.4976	26.8228	29.1437	28.9768	24.9831	43.0631	34.2528	27.2433	28.3351	20.3789	21.5878	23.5037	22.8357	25.281	27.5745	28.8728
YDR144C	27.2081	27.1462	7.2582	10.0292	8.67707	5.05393	7.95188	25.345	23.9206	16.7102	11.1102	12.1775	9.61107	9.32492	10.4845	9.92492	9.8387	9.89531
YDR145W	76.2889	79.116	103.194	80.9718	77.3648	74.4009	72.7755	85.6174	78.6877	96.8939	92.4324	77.8994	78.9508	77.04	80.9592	77.231	79.975	83.4434
YDR146C	6.66963	12.6001	142.157	81.8126	11.3268	9.25252	8.85452	18.9543	26.3711	56.7002	40.4195	29.4324	43.7813	32.7228	29.943	27.2978	25.2699	31.1931
YDR147W	46.8965	40.1185	34.3457	38.005	24.8868	27.3483	32.3512	36.1244	42.4461	35.9276	46.5788	38.9962	38.2655	34.2021	36.1475	35.8944	34.5717	40.8176
YDR148C	48.8645	333.246	439.389	422.332	414.992	413.587	345.885	409.575	485.765	309.262	334.539	391.768	429.268	393.859	434.089	429.198	424.272	418.347
YDR149C	0	0.155645	0.437577	1.74071	0.242434	0.620099	0.688854	0.487613	0.141262	0.198795	0.583248	0.678824	0.1582	0.342539	0.345423	0.417781	0.364097	0.543785
YDR150W	6.37684	11.9217	31.708	20.8244	18.0107	17.5667	13.9308	14.9232	15.613	22.1354	28.4708	17.2085	16.4506	16.582	14.7246	17.931	16.9293	22.9569
YDR151C	103.277	59.1871	28.1715	49.1199	76.0311	71.4295	76.3206	32.5233	41.8806	44.4693	60.9618	66.2697	70.5569	68.3013	72.8999	68.5201	71.3414	48.2403
YDR152W	409.133	143.193	92.6983	136.558	152.483	142.072	141.299	261.263	165.75	102.886	111.139	97.2681	109.965	122.854	115.535	120.623	119.496	110.451
YDR153C	180.017	104.247	86.6233	97.9526	95.9346	89.7916	100.304	118.469	99.4891	68.6925	92.5106	74.2636	79.7279	71.908	77.8641	79.6091	79.9373	87.9886
YDR154C	1574.62	3038.87	5495.93	5742.24	8628.69	7442.96	5238.58	900.094	1563.35	3386.21	7806.38	6565.01	6075.41	7028.94	6309.62	6301.23	5927.12	4536.33
YDR155C	1910.23	3969.35	7390.96	7823.08	11286.1	10364.5	7082.15	1194.71	1937.98	4377.92	10310.3	8598.48	8011.56	8941.7	8319.33	8575.61	7909.38	5819.59
YDR156W	571.348	121.973	63.084	117.733	124.525	116.593	139.783	258.238	152.251	84.3629	115.964	102.108	97.9417	115.245	108.373	110.367	103.065	130.661
YDR157W	55.667	10.7559	10.552	11.6822	12.4816	13.1859	13.264	39.6322	17.3057	14.4965	10.4099	8.27073	8.77634	9.07705	16.6688	6.24285	13.2559	12.162
YDR158W	1295.47	588.503	170.026	256.902	274.244	315.908	323.16	618.449	595.835	243.507	381.759	287.9	274.408	277.723	287.464	281.799	289.667	271.413
YDR159W	18.5391	16.0632	17.6684	15.1279	12.3708	12.1967	11.3847	15.5182	14.2535	11.9974	13.8369	9.3031	11.8891	10.2623	10.9362	9.96607	10.6823	13.6071
YDR160W	31.1918	21.1124	23.1541	21.2835	25.9661	26.2906	24.0576	17.4995	17.6055	20.1368	24.6197	20.5359	21.4192	21.0924	21.0996	23.9405	21.9708	23.5603
YDR161W	289.059	48.4968	32.6769	61.2816	57.291	62.2017	69.7232	90.5879	51.9336	45.3791	56.0512	51.0055	55.9368	55.7329	55.2259	54.2461	55.0638	62.5641
YDR162C	84.5846	104.524	149.85	149.799	136.793	128.235	108.51	95.2546	89.1103	152.464	136.579	124.547	123.467	125.183	109.966	114.048	105.218	103.659
YDR163W	132.413	141.355	157.612	159.922	155.997	136.301	120.796	165.158	142.346	171.064	120.134	161.748	139.577	167.677	138.711	130.094	125.721	114.234
YDR164C	49.8778	45.6537	44.4835	44.1682	40.4631	45.4394	41.5839	36.2791	38.395	38.1125	39.3641	41.675	41.6537	39.4586	44.0946	44.1637	47.3549	46.9721
YDR165W	355.82	45.7309	8.17297	30.0969	33.8371	39.4517	55.2065	104.233	51.2334	21.105	25.0557	27.6399	29.6485	32.7569	36.0196	33.3243	38.2548	36.8071
YDR166C	28.1279	33.1662	55.5703	43.0154	49.488	48.0228	41.5333	27.3194	31.0971	45.2041	44.5849	41.0207	38.0057	40.9395	37.6184	40.3291	42.1437	42.4066
YDR167W	267.654	218.41	191.134	179.068	178.302	151.424	158.247	293.007	269.78	265.304	138.582	213.96	220.967	270.865	217.161	210.059	218.103	154.441
YDR168W	105.61	196.625	275.566	206.533	252.142	232.216	207.223	142.319	173.113	229.561	178.178	245.192	241.98	241.612	243.394	235.189	227.145	156.284
YDR169C	32.4852	66.8855	104.18	78.6839	78.3088	72.437	67.4685	61.3623	66.6344	90.2592	118.91	69.6399	72.5459	68.2011	64.2398	71.2539	70.7484	102.572
YDR169C-A	0	32.4337	54.9894	140.002	39.8744	86.3188	72.1134	34.954	18.4332	103.683	66.5882	50.6112	47.2953	72.2539	58.4984	68.8464	59.095	73.6703
YDR170C	20.1283	23.5615	24.6123	21.2601	17.5018	17.7192	17.9523	19.9116	20.2258	19.3084	25.4661	19.89	20.2551	17.5188	17.6864	19.1993	19.2998	21.4032
YDR170W-A	0	0	0	0	0	0	0	0	0	0	0	0	0	0	0	0	0	0
YDR171W	12.7591	274.743	1442.28	958.683	1495.33	1322.96	812.371	36.5856	52.8533	564.664	1033.16	781.657	721.788	829.897	836.065	935.006	896.479	649.466
YDR172W	386.14	131.567	98.4353	127.344	121.805	116.318	127.858	192.323	145.144	105.01	121.525	101.588	99.7327	92.9884	99.6584	98.5255	101.555	106.783
YDR173C	17.3776	22.0685	90.7118	47.1871	54.6967	54.4883	41.9298	30.6159	32.1624	66.363	34.2451	42.415	53.5169	54.5429	60.0457	59.6568	54.826	65.3949
YDR174W	540.748	463.146	494.028	314.284	289.658	280.688	242.187	501.039	466.831	272.655	216.903	203.168	212.382	226.646	226.421	226.258	234.437	223.955
YDR175C	62.8634	233.494	144.493	90.2088	68.8244	62.9769	73.8941	129.197	227.739	132.421	86.3312	77.6654	84.1065	82.7664	91.0631	91.804	93.3971	102.889
YDR176W	37.0689	49.4031	79.3118	67.2961	71.976	65.6546	55.3761	41.5439	48.6253	45.6273	74.6367	61.5772	57.3963	54.9622	51.5713	55.0603	53.6564	50.4131
YDR177W	290.84	369.918	511.24	510.406	513.314	445.503	423.632	429.668	434.839	477.17	363.763	481.101	488.063	529.675	482.034	443.129	439.105	350.038
YDR178W	149.501	858.663	1435.63	968.361	793.587	671.292	553.925	1125.65	1385.55	940.751	556.695	545.007	564.743	556.623	599.087	590.612	555.362	631.622
YDR179C	164.945	114.99	164.345	158.762	176.982	165.223	141.895	166.633	152.863	198.076	132.361	216.575	203.096	207.844	192.543	181.096	182.217	147.249
YDR179W-A	58.2431	39.5985	33.2038	42.1059	45.3231	42.2099	44.947	38.7255	42.459	46.66	31.9077	55.8742	48.4113	57.7486	51.7272	52.2051	47.6306	32.1572
YDR180W	17.3074	13.7763	10.2359	10.7775	9.95452	12.3386	11.1615	10.3382	9.32845	11.9392	16.3971	15.3354	13.0936	12.0654	12.4114	12.576	12.5674	12.5724
YDR181C	45.8063	49.6333	53.7659	50.922	51.8273	49.1581	47.377	36.0934	40.8669	53.8958	47.2245	49.2344	49.6639	47.119	43.778	49.9636	45.6769	41.5214
YDR182W	65.5721	100.82	119.443	102.694	103.218	101.412	93.7922	84.7416	95.5775	104.628	122.855	107.852	104.572	99.1682	99.6565	102.728	96.8693	94.5116
YDR182W-A	7.61642	40.3069	84.4983	34.5452	56.6171	32.6814	29.4984	18.1624	34.4306	69.7591	47.6781	65.7944	35.3048	36.1157	63.2652	38.9891	24.9747	44.1847
YDR183C-A	399.579	50.0806	27.2184	38.3562	32.2363	47.9186	73.3515	152.538	58.1403	31.5736	31.8061	40.9862	43.4942	52.4489	56.0894	58.1542	60.5689	38.4086
YDR183W	79.1985	87.9569	39.6269	52.3402	57.5856	61.6149	71.9504	68.1777	61.1345	66.4073	59.5054	74.1649	77.4481	82.1894	74.17	75.6511	70.9902	62.6626
YDR184C	370.247	42.7651	15.9786	22.5568	29.6897	31.6253	52.6996	116.453	53.4427	24.0313	18.4309	17.7483	27.1985	28.8121	29.9942	33.9414	35.1036	32.2283
YDR185C	148.891	29.3624	57.5449	45.5397	50.6586	34.2406	35.3852	57.0287	31.0494	19.0415	10.4043	14.4677	14.5009	15.102	15.411	20.9045	15.086	16.3479
YDR186C	160.953	84.3989	98.4268	84.0325	91.3685	112.564	95.2651	78.8795	70.5884	73.0629	107.935	80.0043	79.8169	69.31	70.534	75.9779	75.6546	77.192
YDR187C	36.5625	23.9185	39.6435	23.7679	25.0707	29.7939	24.672	14.6988	14.3554	21.3737	31.4428	19.8476	21.1956	16.757	18.031	24.2595	23.652	20.7995
YDR188W	325.455	216.7	306.366	230.969	231.307	253.165	229.942	181.852	184.068	210.03	317.519	237.989	239.036	224.723	238.247	228.597	221.116	199.968
YDR189W	62.3731	88.7717	68.01	72.5769	68.6538	65.5488	65.6162	64.1606	63.3049	62.5049	73.0456	71.5643	71.7518	68.2799	67.9782	69.2755	69.1253	68.3641
YDR190C	283.963	145.916	97.386	150.111	139.063	128.833	122.461	190.069	146.2	104.012	114.716	111.285	109.365	107.329	105.172	106.752	106.946	104.426
YDR191W	23.1974	31.7745	9.27923	38.3124	29.2934	29.3233	28.0183	25.4292	28.6606	21.4761	28.2273	25.6468	25.7903	26.8933	26.8949	25.6602	24.5906	25.6177
YDR192C	30.7549	31.0834	22.8285	26.8149	24.2362	27.9327	26.3386	23.9105	22.4449	25.5627	22.6988	23.4206	20.1141	21.2662	21.0986	21.0603	21.9862	21.7678
YDR193W	58.0912	55.9391	45.8208	50.4424	45.8472	46.5447	52.1212	32.851	42.4679	42.0069	34.2178	41.3542	41.2983	37.3926	35.3206	32.8135	31.4109	36.5005
YDR194C	128.718	249.588	74.202	69.0213	61.7074	70.6546	72.2943	177.992	217.729	77.7859	66.3807	72.6272	88.1685	75.9306	98.7174	88.3123	92.5732	67.0698
YDR194W-A	0	0	0	0	0	0	7.05191	0	0	0	0	0	0	0	0	8.57971	0	0
YDR195W	73.5252	36.7683	48.5701	50.4251	54.4844	48.8695	44.5934	52.5741	36.0425	43.2721	37.4088	35.9729	41.9232	37.0075	38.5185	40.5865	39.7059	37.3392
YDR196C	40.7372	122.545	392.47	254.755	277.097	244.544	198.516	87.2422	120.131	290.608	171.106	205.922	197.845	221.051	195.496	202.614	182.036	147.613
YDR197W	29.1691	55.7937	79.189	58.4464	58.9179	53.964	51.2009	49.3203	56.5458	56.5026	50.0786	43.7926	47.0619	48.7505	51.9992	49.0034	50.464	51.0697
YDR198C	84.6221	35.2162	32.2436	40.3679	43.0362	39.9757	41.6831	41.7042	36.8962	33.8358	40.0457	38.1462	39.6877	41.2121	41.6305	39.1806	41.8364	41.232
YDR199W	29.3875	48.1097	45.5196	40.249	43.2822	24.1266	27.0201	45.5061	41.8015	38.0462	31.9784	39.7532	36.6811	35.4409	45.0506	30.8824	37.5798	38.6417
YDR200C	30.6074	44.7979	64.5685	42.0242	43.291	44.2443	39.7678	35.5431	39.9157	41.3814	40.0015	40.1241	42.3316	39.2804	37.4773	39.2611	39.3255	40.9912
YDR201W	68.0518	107.742	152.548	108.728	109.551	97.189	85.49	93.2429	119.962	147.563	102.863	147.968	134.675	146.731	125.43	124.388	122.352	114.382
YDR202C	16.5362	50.3357	137.208	97.7612	121.183	110.206	102.864	36.0907	46.487	104.448	82.1678	96.4777	94.3095	101.332	87.878	87.7302	90.0396	84.4361
YDR203W	32.6797	116.211	258.12	205.334	236.901	224.933	198.156	57.6452	99.8672	184.573	161.773	201.173	213.73	198.789	200.23	190.149	181.552	138.813
YDR204W	12.3581	55.9668	203.669	146.33	198.815	182.175	144.401	22.9968	38.1744	137.828	124.902	124.207	120.825	126.508	105.7	109.859	110.202	111.979
YDR205W	31.9246	42.868	40.5248	39.472	41.1871	38.2302	34.0974	34.0235	37.5292	34.0628	47.8695	34.9928	37.275	35.5291	36.5453	37.6933	36.1611	36.8727
YDR206W	77.6808	36.3081	37.5405	43.4162	46.9367	48.9181	41.7028	38.9117	36.2864	37.7646	41.3031	42.1102	39.9565	39.7491	41.0455	43.0881	44.5007	35.8152
YDR207C	58.6124	23.6787	29.6893	32.7404	30.9434	32.2186	33.6651	24.0672	21.8418	38.0067	40.041	29.7047	26.9292	25.4515	24.9351	26.3022	25.9201	32.9702
YDR208W	74.0374	51.0217	131.491	76.4709	66.6584	66.7875	58.5825	42.9297	49.7776	71.583	79.9712	57.2676	56.5073	49.1833	50.0612	52.4895	54.867	60.4671
YDR209C	178.487	143.409	100.126	96.6972	69.9203	60.3503	66.0679	156.672	182.582	146.195	86.4956	109.187	95.1824	111.698	97.3605	97.2885	114.512	87.5261
YDR210C-C	3.5105	2.02658	0.560046	1.145	1.31551	1.51972	1.87241	1.06992	0.871487	0.678118	2.08706	1.22583	0.780698	1.44723	1.64617	0.737199	1.17401	1.8001
YDR210C-D	0.40809	0.385698	0.378539	0.255684	0.245618	0.510434	0.388478	0.261669	0.409977	0.211177	0.25083	0.352631	0.43487	0.356106	0.342974	0.563176	0.313021	0.414715
YDR210W	875.442	698.529	531.844	540.213	392.491	266.592	280.234	875.653	973.65	741.803	407.527	544.69	479.606	481.762	441.721	472.302	446.874	476.728
YDR210W-A	0.814053	0.387734	1.08192	0.576432	1.36941	0.710737	0.804971	0.357522	0.404533	1.42316	0.575448	0.52888	0.510609	0.825784	0.330039	0.577311	0.634845	0.618068
YDR210W-B	0.344338	0.349262	0.164885	0.255852	0.227925	0.186094	0.192316	0.0636545	0.105617	0.214736	0.331195	0.182839	0.164683	0.0867725	0.243971	0.151372	0.236356	0.201231
YDR211W	163.131	61.4183	29.5496	47.9949	44.4975	46.5643	51.1328	84.3031	62.7122	41.9501	40.263	40.7738	41.724	40.3437	45.4667	45.364	46.7831	46.0902
YDR212W	280.597	139.033	139.556	135.763	154.076	144.739	147.681	162.283	131.242	129.14	160.698	141.925	160.687	159.213	165.135	161.703	161.519	131.781
YDR213W	16.9564	12.3579	5.3765	7.40522	7.83629	9.08938	10.1725	17.9336	13.4939	7.85157	12.0528	11.1233	9.40767	8.77505	9.50386	10.1762	10.3342	13.4522
YDR214W	72.6162	449.746	481.162	516.06	824.568	782.762	607.939	151.125	240.965	435.606	690.837	716.183	699.098	779.154	761.403	853.185	797.336	601.897
YDR215C	3.03303	7.34856	1.82997	5.60378	5.36908	4.61445	2.1037	4.27405	6.94975	4.23645	7.62613	6.92575	7.39846	11.3945	8.00605	7.94725	11.8915	2.93638
YDR216W	5.36964	50.8398	90.1204	54.8039	58.4706	60.6015	43.637	47.6188	69.6052	43.8674	65.197	43.2071	47.2286	40.1715	46.576	56.6554	60.6146	64.9026
YDR217C	23.1008	13.6017	9.02071	10.8215	10.4187	12.861	13.5017	11.0528	9.45422	9.24209	13.6873	11.5656	11.9462	10.6946	12.9011	11.3736	11.2821	12.2825
YDR218C	14.158	13.9653	30.7747	33.8126	47.0405	40.9924	36.2097	12.7586	13.6938	22.528	16.0924	23.8702	24.3608	23.9571	21.2234	22.7476	22.3413	36.3566
YDR219C	36.5504	63.5681	82.2235	59.1522	61.8843	61.3014	49.3941	51.5287	57.1506	41.8269	54.9878	52.8238	50.1275	46.4704	52.6283	52.6384	52.4851	53.6162
YDR220C	10.2882	9.50264	12.2758	15.7093	9.92064	14.1541	9.87533	7.8519	9.92411	3.21266	10.4108	9.06864	7.53167	4.5781	10.1065	18.5882	6.57193	8.29695
YDR221W	26.3634	27.5265	27.594	30.9614	39.4803	37.8616	40.5659	18.3052	21.833	35.8072	44.1559	42.6627	40.5565	36.4029	37.31	39.1191	37.8672	33.7934
YDR222W	199.363	27.7839	48.7201	47.5955	60.5756	62.3656	76.8866	37.4291	50.2377	64.3637	69.7455	108.317	119.158	126.886	139.629	121.185	126.218	80.6084
YDR223W	12.8636	10.5106	132.275	93.033	136.823	118.849	94.1304	10.2252	9.42517	209.728	79.9135	86.3059	82.7196	84.0226	80.1114	81.7542	70.9451	70.3561
YDR224C	1938.11	6234.32	4182.49	2713.24	3511.92	3581.95	3140.24	4750.26	6221.1	3498.34	4281.02	5030.65	4193.25	4311.63	3973.34	3732.69	3681.51	3941.77
YDR225W	1706.28	5173.38	5581.01	3984.52	4773.3	4238.71	2901.68	3866.62	4881.62	5498.13	4992.14	5053.23	3874.47	3774.47	3682.96	3654.87	3397.48	3425.14
YDR226W	1545.92	1259.76	462.004	634.445	622.353	569.857	674.161	1447.77	1472.96	697.24	643.362	734.537	771.459	769.667	758.505	689.011	710.066	727.027
YDR227W	21.1098	15.8294	19.2718	16.5868	18.9345	20.7171	20.1957	15.7712	15.4883	15.7153	23.1846	21.4207	20.4991	18.5707	20.6894	19.626	20.9782	22.8258
YDR228C	48.7727	35.9996	34.0058	41.6727	48.4717	39.0325	38.8894	40.1782	42.4597	33.4073	27.7149	30.8805	31.1259	29.5274	28.7266	34.0471	32.1032	32.171
YDR229W	18.8489	37.3474	59.8226	60.3603	66.1463	61.2474	53.742	27.9142	39.1101	33.7178	51.9132	46.0357	42.7696	44.848	43.8261	41.7226	41.929	49.2621
YDR230W	25.3657	55.7585	193.155	105.717	107.317	97.66	104.614	56.9747	84.7035	137.167	87.5614	88.6704	95.6575	103.465	92.325	89.2473	84.9902	78.2802
YDR231C	61.3873	161.925	505.956	293.916	289.887	269.794	230.858	156.569	191.728	321.582	222.217	235.181	235.358	262.556	231.396	219.507	214.248	220.755
YDR232W	367.431	103.245	117.677	127.182	125.664	137.686	136.108	216.213	175.367	109.576	174.037	116.289	119.782	112.94	111.132	113.54	114.934	154.691
YDR233C	1541.09	988.912	511.762	948.721	1006.05	997.497	917.125	1199.17	1155.71	694.523	995.911	855.951	831.029	839.815	808.502	868.919	871.843	965.969
YDR234W	781.251	250.868	20.2142	47.5746	48.2889	80.3115	166.264	363.827	248.724	37.2429	77.7037	99.8677	99.1197	95.1632	97.7011	93.1124	103.189	107.598
YDR235W	54.7804	53.4356	42.6016	37.3203	40.3806	35.3909	38.0093	64.8951	61.0837	47.4965	36.2307	43.0484	44.887	47.6734	47.6947	46.4238	45.8761	41.9855
YDR236C	89.698	102.492	96.7366	107.863	129.753	122.4	119.934	97.7382	114.832	125.022	112.878	146.131	145.632	166.429	135.065	139.105	138.405	111.213
YDR237W	81.1904	355.015	165.554	92.0669	66.8944	69.9288	78.0509	181.294	303.774	164.5	72.3672	88.086	88.3699	99.4272	102.981	103.789	96.67	89.8251
YDR238C	93.3783	100.638	79.8455	72.1343	62.9103	64.8117	65.8037	78.9058	80.391	71.6258	84.1472	69.2501	70.6255	58.6353	65.1908	63.5483	66.4093	70.7267
YDR239C	26.8275	18.9891	18.7394	19.4351	21.9016	22.9091	21.0174	18.1553	17.8562	18.0807	22.1865	18.2271	19.328	19.2284	19.0259	19.3786	20.5427	20.4242
YDR240C	40.8397	24.8351	11.9504	19.7474	25.1021	26.0775	27.7505	24.0776	23.7626	17.9916	24.724	24.4491	23.8907	24.7157	22.6327	23.0103	23.9856	24.2423
YDR241W	55.8915	52.0568	54.3203	60.6678	79.2418	67.5044	72.1391	93.1179	68.401	85.276	52.39	84.4538	76.0023	80.5629	62.9931	95.1524	79.8756	55.3058
YDR242W	43.9735	37.7847	39.108	42.9194	46.9696	52.1894	50.7296	36.9294	34.6524	40.8006	45.5671	48.3676	48.0657	48.9627	48.6635	47.591	46.0713	40.8903
YDR243C	32.3781	13.9456	18.2624	22.66	17.4147	22.0699	22.4103	10.7074	10.4723	19.115	21.5908	21.8751	23.226	22.1685	22.1625	17.9587	22.4412	16.9197
YDR244W	30.2002	40.8865	159.327	80.8169	64.808	56.4853	56.0793	35.2939	41.3634	127.481	80.3771	65.8424	69.7758	68.6359	67.7891	64.7619	70.0128	62.9424
YDR245W	265.853	118.932	86.7896	83.7235	78.4452	84.0227	85.9348	175.8	142.785	83.3575	116.111	115.487	119.219	117.127	118.153	118.93	114.265	107.018
YDR246W	59.1348	108.132	258.862	231.373	259.805	234.748	185.46	86.3777	103.06	174.308	200.874	176.047	162.647	185.501	172.35	167.404	165.066	153.578
YDR246W-A	17.1982	35.8843	107.534	84.8803	140.029	88.9227	65.5868	53.9015	40.1964	72.7347	128.906	76.6835	113.215	103.515	104.95	132.256	95.5452	101.189
YDR247W	20.3392	54.9424	206.018	119.563	127.037	130.394	78.732	61.657	62.9442	110.105	157.011	75.8466	86.3208	79.937	79.7919	85.3393	96.6119	104.203
YDR248C	259.123	230.176	152.071	250.508	320.14	311.623	360.577	113.411	193.196	258.465	226.744	371.501	412.686	486.376	418.901	375.689	346.822	247.27
YDR249C	51.1762	27.0681	9.62518	20.4604	22.8304	23.9303	25.0121	45.7822	28.979	14.5587	19.2422	21.7712	16.1561	23.1408	19.2751	21.5711	21.1287	19.5307
YDR250C	0	2.35679	5.6278	2.00722	1.22529	5.28557	2.62826	4.13222	3.63524	2.11177	4.13023	2.66523	0	3.55171	2.68572	2.14858	0.923502	2.76748
YDR251W	29.6481	86.8791	66.1211	59.4557	51.6641	51.902	44.0784	77.6131	66.1657	38.4241	47.6383	41.7678	39.943	39.2672	41.9549	43.4991	44.2123	52.6247
YDR252W	24.7494	26.8586	36.3967	35.6614	35.6024	31.4819	35.8051	22.0582	27.409	32.8181	33.9251	35.0676	34.5476	34.5237	35.8558	30.1728	37.8156	28.8881
YDR253C	460.729	130.856	69.7564	124.833	127.012	143.853	157.17	170.314	187.045	75.4534	102.257	134.662	117.202	129.776	107.193	130.23	122.277	119.03
YDR254W	25.9959	40.8866	66.5	47.029	61.046	50.6915	44.9229	35.4051	47.4214	47.1386	46.5399	52.2803	49.1503	46.8865	49.3669	49.6228	47.59	50.365
YDR255C	17.9664	58.2978	97.8652	91.3091	95.1875	85.6273	73.4674	43.1011	60.502	60.4442	76.1119	76.6157	71.1037	67.5709	69.3174	62.9581	67.8339	67.9575
YDR256C	21.0617	22.7666	4251.53	1376.01	952.457	649.954	467.928	27.6483	28.2903	4677.03	1406.36	951.1	901.699	847.68	838.013	888.239	829.054	891.982
YDR257C	100.927	44.0581	27.168	33.4359	27.254	30.6386	31.2673	53.5459	46.1168	30.7299	30.5305	30.4742	30.9093	32.0989	30.8544	28.8927	30.7734	27.6455
YDR258C	16.7896	376.201	503.283	321.475	451.083	473.72	351.485	68.9726	103.164	140.71	295.137	220.337	235.502	227.068	278.796	312.518	309.378	263.22
YDR259C	60.4	46.6727	42.9036	42.4703	39.8768	34.9835	34.6158	32.3978	38.4695	33.5305	24.6225	28.7126	28.6254	29.9826	25.1958	27.6514	28.3784	27.8356
YDR260C	159.315	87.9669	82.928	123.241	117.278	121.134	117.84	91.5515	72.6469	101.044	109.438	134.264	129.916	133.115	133.804	123.864	116.268	96.8372
YDR261C	21.5016	27.2973	18.3136	13.9281	9.57036	9.26521	9.67357	30.1096	35.954	21.3876	16.8929	21.4037	17.8346	15.0374	16.8243	18.4008	17.766	20.6474
YDR261C-C	0	0	0	0	0	0	0	0	0	0	0	0	0	0	0	0	0	0
YDR261C-D	0.81341	0.736331	0.432921	0.246697	0.306753	0.494035	0.536868	1.48943	1.51784	1.83573	2.33223	2.03531	2.00023	2.28098	2.2048	3.01203	2.5873	2.70926
YDR261W-A	0.296287	0	0.615328	0.522464	0	0.0425552	0.27956	0	5.7989e-05	0	0	0	0	8.91229e-05	0	0	0	0
YDR261W-B	0.458465	1.81637	0.539786	0.515932	0.816583	0.896991	0.943776	0.788273	0.845849	1.98409	1.41569	1.61334	1.20093	1.64051	1.63682	1.8902	1.67719	3.38069
YDR262W	241.159	201.249	555.274	497.926	699.237	708.335	579.538	272.948	264.465	615.447	780.489	669.998	710.752	719.648	740.724	800.304	748.728	901.458
YDR263C	9.0763	47.5675	28.2321	16.5982	16.3235	16.8009	16.4968	30.2673	30.6655	24.2062	17.1022	21.0285	17.9787	21.2337	22.189	23.1703	22.7735	25.8838
YDR264C	50.0607	65.0583	57.4968	58.2036	53.5784	54.3591	56.1525	44.5053	53.9009	59.9435	71.8214	61.1056	61.3087	58.4587	60.0855	60.5624	60.746	57.7903
YDR265W	28.9498	59.0214	87.3912	69.5269	69.3863	71.3693	64.4171	50.4042	62.5565	86.3945	69.9296	69.4314	73.9239	75.6522	72.3356	77.21	70.1858	57.5582
YDR266C	137.449	45.0746	22.3553	34.8066	30.5624	36.0591	38.2815	55.5965	45.7645	23.166	29.4608	26.178	23.2822	24.5167	24.6579	25.9372	28.8683	29.7485
YDR267C	85.081	65.0243	41.2861	46.3509	45.5169	42.3443	45.3741	49.0144	51.8822	41.684	41.9144	48.1576	43.6458	45.9067	43.9131	48.5349	45.3454	44.5883
YDR268W	24.0502	73.0514	37.6224	24.6923	15.4393	16.1839	20.9045	33.8253	51.7336	38.6178	19.6165	27.7686	26.3361	26.2366	23.5559	25.6937	26.2985	23.9655
YDR269C	0	1.22275	1.72156	0.767641	0	0.799876	1.33485	0	0	0	1.53756	1.34159	1.24639	1.34595	1.35915	0.805628	0.693447	0
YDR270W	5.67535	12.1813	32.5915	21.0767	22.0381	26.5768	23.5996	8.04557	13.6186	25.4057	33.6231	24.3853	24.2551	22.9483	25.0801	23.1764	25.9468	24.0193
YDR271C	18.7833	47.3438	114.843	62.5637	74.6964	66.2744	70.2277	34.5636	51.1322	98.7454	109.702	91.296	77.0786	100.679	102.21	90.5696	85.7982	106.88
YDR272W	161.213	183.6	251.727	252.499	284.248	244.347	243.57	139.845	163.381	198.003	170.966	222.994	228.527	230.538	219.849	215.305	209.784	171.277
YDR273W	11.3639	13.7337	23.5038	12.4395	11.5709	11.9927	10.1051	16.9258	14.4398	13.1929	11.0369	12.3977	15.6221	16.5393	15.5107	14.0163	12.3772	19.3482
YDR274C	33.3454	47.2194	42.2679	31.6306	47.4033	49.5109	45.8876	38.5521	37.5314	78.505	76.1303	63.9874	50.8197	44.8238	46.4073	41.5614	48.0995	50.1131
YDR275W	118.373	133.963	124.221	147.956	288.498	313.06	371.854	158.474	189.196	181.919	167.47	374.621	365.404	425.554	410.2	415.491	383.698	288.623
YDR276C	7473.77	9634.85	47538.7	29371.9	34343.9	28726.4	21039.6	8264.11	12453.4	34567.9	27526	24773.5	22780.1	23759.2	21063.7	19251.6	18762.5	18745.1
YDR277C	29.3866	48.7361	149.524	122.932	137.831	122.505	85.3174	63.101	60.2285	76.2576	106.592	62.2447	69.1958	68.6653	72.934	76.7676	84.0064	85.9798
YDR278C	0	0.566519	3.29794	0.746393	0	0.778307	1.27964	1.24205	1.63661	3.17162	1.52833	3.96966	3.04176	2.64524	2.65023	0.799041	0.68451	2.00489
YDR279W	68.8019	104.188	51.9931	75.3161	64.4346	61.9163	68.4198	70.2005	68.738	85.0232	71.1232	87.3497	75.1646	77.6893	74.1182	78.9885	78.427	73.6471
YDR280W	263.415	75.6384	48.0569	98.4335	74.2676	75.3374	75.7537	133.022	95.0929	73.8046	70.6541	64.822	73.807	82.9332	68.5558	69.5027	72.9961	58.0587
YDR281C	80.1906	54.4428	8.70107	26.2943	27.4408	31.4008	49.9993	114.875	59.6098	25.7478	27.837	62.5985	51.3166	68.9816	48.8217	39.1485	50.26	44.2856
YDR282C	28.6497	48.4056	50.3826	38.6425	45.6722	43.3979	44.6242	32.5677	36.7743	36.0017	28.3468	38.6713	36.5458	37.9864	38.4965	40.5684	37.9904	33.8125
YDR283C	11.598	12.8278	19.7639	15.9831	15.517	17.2019	14.9143	15.2311	14.5353	17.9066	18.7776	17.9287	18.6456	17.8917	17.9769	18.7059	18.613	19.4715
YDR284C	20.5964	152.249	108.926	131.735	125.364	129.512	128.804	93.6421	152.361	147.414	166.74	184.47	180.132	185.073	175.422	180.308	162.939	152.022
YDR285W	3.01626	3.09709	9.44484	6.74598	9.52206	9.24439	7.52519	4.36826	6.17805	14.3916	10.7973	10.4522	11.4508	9.70461	10.4135	12.0128	12.7532	9.18386
YDR286C	105.619	292.652	328.09	224.508	235.527	226.451	200.396	255.562	326.277	304.419	188.047	265.586	244.684	284.171	274.846	258.072	269.653	221.378
YDR287W	54.4123	93.5421	157.801	114.05	133.488	115.71	108.11	53.9285	60.8495	113.947	89.9779	104.515	97.0343	106.085	101.944	92.9578	95.8575	99.0937
YDR288W	124.557	65.5088	91.1012	79.5339	88.5225	70.752	68.8638	94.8599	73.644	63.8687	44.5629	55.5626	59.9673	64.5431	56.909	59.1204	57.1151	47.5905
YDR289C	61.4328	62.8035	64.3233	66.6568	64.4492	59.4542	58.2611	65.8814	66.7022	58.1342	57.2352	59.521	63.882	66.2101	64.1513	66.311	65.8203	66.1845
YDR290W	41.0427	34.9573	42.2147	41.4348	48.4895	45.0015	36.3509	37.3934	31.465	38.976	32.4915	40.5854	46.2653	35.2679	47.3036	48.2487	36.9156	38.635
YDR291W	22.6826	15.6299	17.6991	16.277	16.9015	18.6364	17.0246	15.5385	14.4055	12.7072	19.1531	14.7344	15.9219	14.9905	16.2074	17.3004	16.9326	16.366
YDR292C	148.625	99.8549	69.9491	74.18	61.0488	65.8179	71.4702	75.1152	77.6878	73.9674	76.5161	76.5326	68.8123	68.2332	66.3074	63.9056	62.6361	62.4705
YDR293C	22.6512	53.4283	133.131	115.244	125.06	129.667	92.581	49.0779	54.6893	69.4445	96.6667	68.928	69.9314	62.9657	69.297	72.436	74.9755	77.0703
YDR294C	68.716	81.2161	306.318	178.437	204.708	169.668	160.736	71.5456	91.6161	384.768	256.006	212.932	199.858	204.738	189.67	199.99	194.254	190.509
YDR295C	43.4936	45.3529	22.2777	26.2586	25.5914	24.9313	31.046	35.1244	37.0685	17.5927	22.431	27.9391	30.6468	28.5491	27.2865	30.6181	30.472	28.3387
YDR296W	110.269	369.872	263.443	137.25	111.919	102.51	101.726	201.902	361.935	206.393	120.143	109.401	130.2	131.759	124.474	125.418	125.769	123.63
YDR297W	481.188	452.269	96.4246	151.128	129.454	129.117	149.319	367.133	257.538	161.737	171.16	239.823	204.21	187.358	177.272	166.172	166.23	165.344
YDR298C	465.35	852.447	1021.67	845.307	634.505	559.828	555.509	1197.95	1385.59	792.758	611.45	696.738	712.268	760.291	715.092	735.642	747.911	740.752
YDR299W	287.574	28.0073	5.6613	29.3465	27.6268	34.1854	46.9146	79.5419	39.7469	12.6851	24.1779	21.3956	26.7986	25.2803	27.9126	29.3397	31.8786	32.1596
YDR300C	203.409	107.008	27.9675	62.4993	48.021	51.0195	58.3698	129.236	103.944	40.2101	44.2758	46.3746	42.1937	45.9067	47.7707	47.7512	50.2363	48.4625
YDR301W	9.24262	11.2323	9.1638	9.04787	8.08495	8.96409	8.16547	9.97926	10.5629	8.90428	13.7635	9.11736	9.47087	9.55828	9.24326	9.54594	10.467	13.4491
YDR302W	250.329	160.982	127.316	146.216	139.577	116.064	133.879	244.126	210.392	176.388	120.554	165.222	176.291	193.1	174.046	163.294	171.816	127.929
YDR303C	33.777	32.9373	26.9767	25.7764	24.4236	20.3476	22.2155	32.2137	32.2461	27.4233	27.9688	24.7015	26.5491	21.2784	24.2526	25.9021	24.385	27.6988
YDR304C	284.352	521.827	378.891	346.205	350.878	298.342	312.813	399.049	501.646	467.521	324.396	383.242	350.333	376.993	364.402	341.574	339.531	344.485
YDR305C	76.7096	109.3	143.871	142.22	136.759	125.948	124.916	85.1976	109.399	168.45	110.57	157.335	151.202	156.909	148.537	136.993	130.522	121.237
YDR306C	23.5458	52.1862	105.102	101.761	99.5994	92.7144	78.4258	26.6021	33.6679	77.3393	83.2252	75.4815	71.4319	73.224	74.597	66.6563	70.8274	66.2168
YDR307W	22.4938	73.9662	74.0236	67.9039	73.6291	67.5402	61.4778	46.7551	53.6866	72.3649	76.4759	86.4401	84.8765	76.7217	83.674	81.2918	79.3918	64.9638
YDR308C	267.377	199.976	150.615	205.032	161.01	144.662	141.449	191.258	219.858	229.119	182.605	216.708	211.468	239.399	197.457	209.986	197.553	156.847
YDR309C	194.033	245.478	15.3729	15.6507	7.31659	7.12852	14.7932	303.536	184.72	33.3312	34.3501	41.4124	36.7996	38.663	49.3739	34.4532	38.9424	64.1981
YDR310C	67.1256	53.9299	48.6255	53.227	62.4013	57.8295	50.3643	51.7549	46.8943	31.1188	47.739	42.0501	39.1855	37.5225	37.5806	42.1736	41.0958	45.6467
YDR311W	35.343	29.5346	37.545	43.7292	47.3705	40.4714	34.3326	33.0381	31.2746	28.0481	31.3579	30.6396	30.2164	29.989	33.7508	29.3921	33.3696	28.082
YDR312W	159.412	64.6685	28.4365	53.7811	44.9327	50.6525	59.1118	77.641	53.5551	40.0636	45.9467	51.1081	52.0382	53.0492	51.7543	54.4165	52.8475	46.4962
YDR313C	60.3576	82.2369	206.554	194.962	256.391	279.544	206.469	88.7771	92.0265	158.764	198.989	209.444	224.225	239.063	242.16	262.87	246.223	213.052
YDR314C	9.11734	11.2181	18.6327	12.1781	12.4727	15.752	13.3013	7.43859	8.21256	10.595	10.9107	10.4308	11.6621	9.29799	11.9827	11.8087	11.9171	9.89426
YDR315C	12.5395	49.4792	44.8473	58.5736	66.6754	64.9762	58.0601	32.7954	49.4157	58.2931	43.0784	65.9365	59.9674	72.6539	57.3936	61.9915	54.7638	38.9305
YDR316W	31.1836	156.659	76.0582	48.1483	41.225	39.6786	41.1143	63.2382	110.276	58.2563	42.5216	38.7747	40.9504	38.7763	45.1781	44.7189	44.3616	45.8912
YDR316W-A	0	0	0	0	0	0	0	0	0	0	0	0	0	0	0	0	0	0
YDR316W-B	0	0	0	0	0	0	0	0	0	0	0	0	0	0	0	0	0	0
YDR317W	40.2872	22.6721	31.5457	28.3645	32.6201	33.3787	29.9931	27.6209	22.736	29.2879	26.8302	31.3088	29.7709	34.3332	32.966	36.7823	33.1818	30.5933
YDR318W	21.6499	38.1352	60.2958	56.9703	53.5112	49.5487	45.8569	37.5396	43.0347	72.2864	52.733	62.662	60.5731	62.9049	55.2149	64.365	55.948	48.3251
YDR319C	62.7927	99.4088	154.13	154.181	168.574	165.65	128.475	82.974	82.1797	100.474	105.481	123.627	109.741	120.711	105.062	111.035	111.623	109.193
YDR320C	26.0639	29.1841	32.7772	29.8715	32.3616	29.4053	28.9204	20.0484	21.925	25.4259	29.108	26.8485	26.4548	26.0335	27.1882	28.2678	26.2972	32.6252
YDR320C-A	1045.47	848.881	2601.86	1582.93	1605.47	1450.08	1121.67	1367.7	1679.08	1970.23	923.75	1646.36	1603.54	1885.55	1438.05	1546.81	1371.12	1117
YDR320W-B	17.244	11.1094	46.3285	40.3742	33.2391	14.3036	48.0333	22.4921	19.7952	41.58	27.3732	0	33.2879	23.6757	24.0373	0	37.8377	38.3415
YDR321W	360.075	72.7046	23.4399	63.0969	59.0186	59.709	71.232	134.028	89.0142	39.902	48.7502	51.7812	52.7057	56.3247	55.6153	60.1049	60.0502	57.0379
YDR322C-A	907.294	1681.5	2405.53	1926.61	1572.1	1435.71	1368.08	3704.83	3701.38	2344.09	1068.34	1743.69	1879.15	2149.39	1980.05	1853.11	1725.13	1206.44
YDR322W	108.336	302.466	138.22	79.3007	71.4945	69.3612	78.6333	182.336	282.379	114.633	63.446	70.884	83.7601	78.1468	89.9079	80.1868	90.459	96.4984
YDR323C	14.6433	22.3936	22.7506	26.7695	27.2295	29.6989	28.8798	17.7899	21.4015	27.9087	23.6607	34.5858	35.5792	37.3921	34.2885	34.371	33.8593	25.4829
YDR324C	267.334	30.8084	11.6886	33.5438	32.5634	38.1437	45.4003	87.2587	41.8864	19.8162	23.7071	22.7962	28.7415	28.6538	32.4982	32.0807	34.4578	27.7018
YDR325W	44.1019	26.0079	25.9744	21.2335	19.9241	19.7725	19.2798	25.6882	24.4204	20.8263	19.5137	21.9346	22.1093	20.8087	20.4843	20.413	21.0871	18.1681
YDR326C	33.1957	10.8989	16.4874	13.2993	12.6311	11.2894	12.7002	13.9354	14.5805	14.1757	19.1159	11.5967	11.2357	11.2842	10.0989	11.1832	11.2508	21.4146
YDR327W	312.499	354.834	767.466	600.452	644.57	554.23	427.775	341.056	391.135	902.674	462.645	589.605	530.933	639.131	506.749	503.814	476.282	337.51
YDR328C	335.489	358.615	776.703	600.462	592.822	517.401	439.072	330.599	372.994	910.99	426.159	550.634	502.991	530.607	457.449	460.67	446.416	336.541
YDR329C	27.7188	90.6853	250.188	190.512	221.569	197.35	161.964	74.1867	83.532	219.365	194.46	190.768	179.269	178.073	172.687	168.006	165.234	141.623
YDR330W	6.20231	49.7785	118.039	88.3091	106.477	100.498	82.3083	24.9084	34.7837	70.9366	98.8766	79.7825	77.939	76.7975	75.7539	76.4375	79.9686	78.98
YDR331W	101.368	85.4159	45.2516	49.0177	43.4902	44.5468	49.3034	77.7061	73.0257	46.0369	59.7968	50.7901	45.9672	41.5346	47.2909	43.1481	47.8335	47.7318
YDR332W	24.7895	24.2488	42.312	30.7169	33.7737	35.7006	32.605	21.3174	20.9999	31.9156	26.5564	26.7937	27.5527	28.1952	28.6938	30.6278	28.2486	26.4304
YDR333C	67.8548	50.5185	31.8882	41.9957	37.798	41.8636	40.1275	46.6693	42.8635	35.672	43.8471	38.1358	38.9913	38.4003	37.496	38.3036	41.2306	34.3068
YDR334W	14.4672	19.9577	28.9255	18.1668	17.2348	19.984	17.5194	16.0331	13.9616	16.1728	21.8355	14.642	15.8499	13.7097	14.8601	15.9481	15.5989	15.7435
YDR335W	37.6606	52.8612	77.1018	59.0279	66.5133	60.6718	53.6004	38.8259	42.7857	47.3808	58.2211	50.7696	51.2406	43.4962	48.7853	52.8032	52.8708	55.23
YDR336W	58.3366	36.5346	43.9335	33.3552	43.6157	42.827	43.7321	45.354	45.2432	48.4526	32.3343	42.2519	44.72	53.3238	43.5185	45.4881	44.4545	39.8351
YDR337W	85.3121	263.592	130.352	84.3793	70.1416	67.1742	73.4744	130.807	228.777	110.76	64.9445	64.2389	70.1518	79.3535	81.6763	73.3257	75.21	82.9015
YDR338C	23.1396	27.9615	35.5397	33.2438	36.4133	37.0011	31.5352	23.4858	25.1222	23.83	30.8838	26.9927	26.2831	26.555	27.0102	27.7462	26.9069	27.022
YDR339C	759.88	171.824	84.0472	135.99	140.493	136.057	174.3	404.865	248.589	125.382	111.938	149.458	169.148	184.164	175.231	148.572	163.455	165.983
YDR340W	262.46	192.773	229.71	161.624	221.798	203.059	190.588	265.781	286.76	423.222	234.072	331.565	302.985	401.961	303.967	290.308	304.972	304.866
YDR341C	518.898	185.469	65.6031	125.154	139.953	136.366	166.252	297.086	202.381	97.0659	105.767	113.756	121.78	117.694	124.597	126.152	137.807	119.119
YDR342C	14.8765	29.5113	454.769	213.838	138.362	105.623	108.637	60.4701	58.1424	588.14	211.719	130.37	148.961	134.875	141.436	133.892	139.443	153.112
YDR343C	5.56814	60.1373	718.12	408.747	424.025	243.425	129.529	60.5335	38.0853	369.97	204.078	77.7225	81.5212	77.2012	75.2849	64.9465	79.8145	87.5254
YDR344C	2.29183	1.72363	7.19277	4.55506	1.85254	2.01009	1.975	4.01069	4.58406	5.61791	1.91286	3.65029	2.44565	1.99789	3.00074	4.02536	3.1451	3.70843
YDR345C	148.179	23.9902	39.1301	37.0583	36.1935	40.9109	46.6706	26.7758	27.1845	47.4564	54.2213	41.5953	41.2401	41.8229	44.0862	43.4812	47.1966	36.3021
YDR346C	348.669	120.475	122.555	140.64	144.341	150.844	162.914	130.62	114.355	103.67	126.614	142.3	134.586	124.246	130.392	122.655	132.027	118.62
YDR347W	108.756	228.155	134.978	83.8501	66.1397	67.6765	73.5459	134.332	203.458	119.333	67.6954	64.0029	69.2859	79.7701	79.3952	75.6791	75.8773	86.1992
YDR348C	146.744	133.914	52.9713	64.7742	39.47	44.1061	53.8182	111.786	98.254	48.4159	60.9542	50.7746	50.0957	44.7258	46.6167	45.8359	48.163	52.6664
YDR349C	127.287	68.9332	57.9947	67.7369	61.9267	63.6108	63.5812	76.309	71.2435	68.6827	78.7793	67.7497	61.7039	59.9473	64.0907	63.2607	60.9003	71.4172
YDR350C	30.7921	33.7389	51.0825	44.3325	45.6309	50.0232	42.9787	33.4628	38.0557	32.3369	39.0569	32.491	32.2003	32.2117	33.8741	33.7766	35.7314	37.7768
YDR351W	44.3337	24.3332	32.2243	41.5857	42.6058	42.7278	33.2985	39.0563	33.442	27.6288	38.808	29.2034	30.2082	29.1388	31.9667	33.176	36.4232	32.6672
YDR352W	111.21	98.3788	50.692	76.8382	79.8952	77.7328	76.556	64.8977	66.3047	64.7491	76.5548	89.7263	82.6732	81.4277	77.6067	70.3834	73.0956	68.2804
YDR353W	514.37	377.679	160.845	245.577	131.882	130.49	173.946	351.685	285.334	248.614	179.711	160.629	162.67	166.293	172.558	149.056	158.487	155.997
YDR354C-A	1061.55	1141.5	1274.88	1463.01	1068.33	1006	1132.12	873.185	863.661	1605.33	2028.45	1269.51	1180.28	1180.55	1348.48	1153.6	1168.66	1001.64
YDR354W	94.2005	92.4539	75.63	118.362	93.0045	87.8651	92.126	77.9437	80.793	134.621	147.207	116.723	100.032	105.664	105.421	101.294	99.8364	97.4731
YDR355C	2.2313	2.09534	2.91386	1.7513	4.21751	3.70244	2.29602	3.68705	3.25717	4.50763	4.40669	1.54463	0.715578	0.773563	3.1317	4.62962	0.797721	1.60051
YDR356W	8.58676	27.357	29.4076	16.7632	18.7246	17.952	17.0907	16.0695	19.1564	19.1057	24.3761	24.702	21.0237	16.2044	18.8495	18.1835	19.9641	20.0791
YDR357C	349.461	307.335	1464.97	1059.11	1199.58	1024.61	734.043	419.397	431.289	1781.15	676.604	967.018	910.538	1147.45	859.595	937.065	861.779	673.281
YDR358W	1.83446	27.5738	105.978	82.6176	90.1917	92.0974	71.5467	14.4447	27.2075	54.3243	64.154	64.8503	57.7713	56.4144	59.3871	61.9792	60.4999	56.3227
YDR359C	17.007	21.3748	61.365	40.4536	39.8135	36.7074	23.9336	22.4486	19.4959	32.3114	37.7039	21.3935	20.8659	20.6073	20.4081	24.1001	22.6803	26.5977
YDR360W	12.4187	10.9028	48.5609	26.9363	17.0415	35.5001	16.1575	13.8169	9.63731	17.3554	29.7828	11.8114	14.6925	9.30259	12.7234	15.6737	13.8893	25.7938
YDR361C	508.02	99.6295	30.8448	86.8993	92.0658	105.677	134.336	178.78	108.845	54.9539	68.5817	98.5344	102.421	113.889	108.875	105.224	110.365	79.6929
YDR362C	38.1653	35.9867	38.2984	29.3295	34.832	34.5755	34.8097	31.9962	35.7188	33.1765	34.861	34.1319	35.7949	35.4865	35.7001	36.3216	35.1871	36.9835
YDR363W	36.1962	19.7914	22.64	27.5013	29.198	32.7843	31.5696	13.9094	15.6066	15.2732	25.9161	25.5801	23.2487	19.5707	23.2452	21.1016	22.1857	21.936
YDR363W-A	1256.28	1654.54	1999.64	1933.19	2201.58	1884.2	1777.27	1220.22	1430.3	2462.19	1881.62	2621.03	2561.33	2864	2255.58	2089.53	1982.85	1508.39
YDR364C	88.3968	32.3786	26.0194	38.0813	42.1676	41.9934	39.8566	32.9894	26.5643	23.0892	27.8684	28.4017	28.4603	28.4827	29.1019	30.0518	28.9066	26.4975
YDR365C	289.344	93.401	83.6973	46.4453	73.232	113.938	115.953	125.56	85.4522	240.454	259.426	219.433	253.201	250.616	272.149	283.302	277.118	293.081
YDR365W-A	0	0	0	0	0	0	0	0	0	0	0	0	0	0	0	0	0	0
YDR365W-B	0.0699121	0.0880543	0	0.01886	0.0469252	0.0197164	0.0656448	0.046612	0.068328	0.0601454	0.225396	0.0983201	0.227472	0.181383	0.0986725	0.137137	0.168283	0.314765
YDR366C	1000.42	679.965	733.198	699.353	864.628	862.044	796.635	766.212	721.082	1109.65	836.47	948.748	934.197	987.213	864.422	902.772	861.881	1056.04
YDR367W	150.893	114.281	136.191	149.169	144.908	124.146	133.275	94.4212	121.88	165.253	112.514	124.312	128.1	136.229	112.08	119.889	114.717	117.795
YDR368W	67.614	136.197	217.591	192.229	242.776	216.088	200.381	46.0875	83.3484	195.152	176.595	199.276	211.908	207.181	202.264	199.717	184.925	181.865
YDR369C	7.18276	16.9739	19.0675	22.2757	25.027	25.0568	22.3187	9.13828	13.9551	20.7755	20.2231	24.2019	23.2957	24.7549	23.1833	23.092	22.0123	20.3776
YDR370C	51.4971	33.4936	40.2766	43.7186	50.0797	48.4701	43.5921	46.9149	43.5438	49.1924	43.4908	53.9098	49.7587	53.3577	54.6199	53.4082	50.9421	40.876
YDR371C-A	187.171	693.222	683.921	862.746	372.584	450.755	534.013	384.96	365.455	494.107	557.295	587.315	506.258	591.026	520.377	784.38	458.763	445.965
YDR371W	11.661	34.6643	40.7882	35.1271	34.3884	33.4086	34.313	27.2692	33.4551	41.4622	29.3056	40.8497	39.586	41.3681	40.1405	44.0455	39.0001	39.1602
YDR372C	225.057	187.859	165.952	151.35	166.991	155.337	145.442	257.477	221.316	183.318	129.661	173.964	163.379	167.281	171.742	162.241	165.237	141.493
YDR373W	299.122	294.401	345.266	355.046	417.79	393.276	377.906	367.716	375.987	436.102	365.832	507.595	497.358	576.854	471.377	451.076	428.212	391.417
YDR374C	7.42319	3.18784	4.3589	1.51415	4.7711	6.47685	8.60485	5.16955	7.00417	8.3342	5.84856	11.6502	14.5605	19.0056	14.4504	12.226	14.2335	11.9949
YDR374W-A	322.491	574.671	541.535	621.85	639.735	592.054	461.005	545.126	535.348	723.332	427.912	640.802	550.696	666.981	509.465	516.317	466.323	457.466
YDR375C	36.5525	114.646	77.0058	50.4248	44.6966	45.5748	43.2218	68.6809	118.037	65.3092	42.3271	38.1989	41.441	41.7119	43.3057	43.2043	41.8383	45.2763
YDR376W	29.3361	60.392	29.6375	37.0739	35.4709	35.0539	39.1674	45.5584	55.1352	35.4357	33.7165	34.8763	41.2676	38.3015	42.8572	37.4065	38.9428	39.5808
YDR377W	1143.94	1892.41	3774.74	3264.77	2558.65	2365	2179.84	3116.96	3238.44	3338.73	1596.17	2440.43	2284.4	2652.34	2417.05	2440.83	2293.21	1675.06
YDR378C	881.092	1026.59	938.572	1123.98	1159.47	974.816	753.945	1046.26	1047.1	1229.27	874.185	1147.19	989.208	1158.94	938.902	904.095	934.264	700.311
YDR379C-A	144.341	389.685	1363.66	1413.07	1415.07	1026.54	789.471	276.171	565.222	1555.16	1160.25	1401.6	1193.47	1346.47	997.697	1233.04	1082.99	1041.33
YDR379W	20.2572	26.7028	23.596	27.6378	25.9882	25.7892	25.7976	23.959	24.595	26.2948	31.9607	23.5581	25.8947	25.3815	27.5579	27.3427	27.9318	33.5571
YDR380W	16.2389	35.359	137.852	128.397	119.914	98.7019	107.961	28.3662	43.1833	413.531	397.962	303.574	284.004	246.528	241.959	152.946	147.589	251.614
YDR381C-A	169.235	294.184	302.267	261.736	278.044	253.075	248.537	257.219	378.454	240.186	147.355	212.835	255.086	325.832	276.696	279.266	253.784	232.69
YDR381W	911.717	1026.27	941.84	676.684	635.624	605.91	570.977	692.171	769.818	978.139	693.415	732.559	729.971	776.558	689.24	624.262	617.346	532.162
YDR382W	10445.9	3521.53	513.899	1852.63	2178.17	2191.38	2428.65	8921.66	5577.67	1280.49	1449.53	1541.28	1583.01	1870.49	1832.25	1837.76	1846.5	1695.92
YDR383C	23.8955	80.171	101.559	47.801	62.1064	50.7069	54.7564	44.9055	56.897	66.8246	36.5598	47.0066	47.4315	49.7331	48.0565	46.7823	48.2048	52.6286
YDR384C	189.248	53.8309	3637.12	2344.35	2136.43	1791.89	1309.06	105.999	128.087	6444.4	3603.36	1917.63	1615.3	1599.68	1388.42	1722.44	1640.8	1967.57
YDR385W	190.952	67.5607	13.9261	32.4994	57.3939	61.0493	67.4573	120.519	83.0135	20.6441	39.1519	45.0425	44.429	43.7207	46.5382	48.9419	49.8311	59.1742
YDR386W	12.7247	32.2206	38.8876	30.8336	25.6389	26.7756	25.084	19.9431	22.946	26.9608	28.0151	32.1349	29.2678	28.8804	28.5224	27.4575	28.6375	23.0603
YDR387C	32.9266	45.5785	44.7505	39.854	43.8082	48.8717	47.4031	35.7516	42.0522	32.3298	34.2254	39.3362	39.6057	37.9579	41.336	43.357	40.4806	44.1988
YDR388W	73.8468	136.406	223.108	199.533	211.599	190.856	159.801	89.7716	111.275	138.904	166.424	140.186	136.184	135.22	131.117	134.941	134.861	140.121
YDR389W	37.9223	31.186	74.7273	42.1245	33.7857	35.2138	33.1233	41.9893	35.4125	35.0028	45.9706	35.1063	36.1335	32.1247	34.5212	37.1485	33.0542	40.4249
YDR390C	66.1727	64.7253	63.3222	62.5621	60.8006	59.9664	55.4963	53.8251	52.7215	55.2503	57.6187	52.1457	53.7794	49.2586	54.9777	51.361	54.8769	54.6978
YDR391C	65.0372	77.7793	70.43	70.8048	85.7873	72.5097	77.577	43.8429	40.8079	44.5688	28.2511	36.3879	31.4211	40.1649	31.2697	29.8915	29.0498	32.7742
YDR392W	59.3326	64.7866	62.3057	67.8047	66.3731	62.9982	63.5743	59.7898	59.4014	68.7537	67.9217	61.6802	64.129	63.6832	64.2931	70.6248	61.4467	66.2304
YDR393W	25.8222	86.9607	41.4556	32.2352	37.0251	32.3252	31.8567	49.8147	65.4914	32.0341	32.1847	32.1081	29.9277	31.3102	32.8885	32.3588	33.294	34.4504
YDR394W	167.451	310.784	491.972	382.55	406.4	392.247	332.377	210.938	233.304	332.696	475.524	383.123	396.066	390.62	384.903	372.259	377.237	326.516
YDR395W	200.07	50.982	18.7428	29.6104	29.5383	29.509	39.7178	81.231	53.703	21.5805	30.3634	26.353	27.531	26.3814	28.2483	29.0908	31.9628	35.1333
YDR396W	103.417	41.8539	63.017	73.9248	63.8112	60.0833	47.269	57.4124	54.51	75.3659	61.6309	51.6072	62.4564	56.6843	55.6693	57.3581	52.5465	62.006
YDR397C	621.016	275.13	297.083	440.845	403.938	348.969	282.328	320.02	309.953	422.148	379.917	340.918	301.339	341.993	304.588	288.48	304.584	325.876
YDR398W	452.951	37.1508	9.07767	28.7814	25.9086	32.4323	50.6725	76.9904	34.4308	18.8188	29.5889	25.7055	27.4921	30.1636	29.8326	27.9599	30.6999	38.7186
YDR399W	2614.68	880.587	217.721	909.519	657.128	668.698	753.767	1815.27	931.158	696.059	510.021	634.361	635.99	642.758	619.557	515.934	553.957	455.08
YDR400W	54.831	79.1418	14.1229	26.7528	22.8858	21.8891	28.2451	70.3893	55.3159	32.6585	30.2916	43.6052	36.3727	38.6561	38.7115	40.4425	40.005	46.653
YDR401W	0	0.204498	0.28885	0.259773	0	0.272187	0	0	0	0.269522	0	0.226852	0.210082	0.228139	0	0.272896	0	0
YDR402C	6.71298	6.43154	20.0694	13.44	14.5684	14.2848	12.7743	8.70343	6.81129	24.9765	8.53074	10.8124	9.36355	9.65546	9.86133	9.9877	8.72435	9.42354
YDR403W	11.697	11.2584	22.8353	11.9333	12.8656	12.7877	14.0322	13.1027	10.4499	25.8284	11.6399	18.0892	21.7017	23.7619	22.3645	22.8189	23.1823	20.3862
YDR404C	195.518	134.104	140.602	146.477	128.293	103.472	96.4291	165.505	152.649	111.718	116.37	90.0714	96.538	100.972	95.3389	87.6289	101.848	104.095
YDR405W	102.831	270.851	326.767	191.212	163.398	153.912	130.192	167.492	233.655	235.001	180.997	127.05	139.291	134.026	126.081	127.588	128.375	168.996
YDR406W	4.78592	10.3556	21.1966	15.3464	16.277	17.7412	15.3105	8.39506	10.9504	20.9833	17.1449	17.2925	17.8254	16.9898	17.7107	17.2505	20.1397	20.3155
YDR406W-A	4.60181	11.8041	23.0089	18.5841	20.7948	13.859	16.4428	10.8195	2.7106	23.2674	20.8706	27.6369	25.7407	34.4181	21.4683	19.9444	33.1485	27.5963
YDR407C	9.94292	24.4429	18.0868	15.475	13.1904	13.5057	13.945	15.569	19.1002	15.8193	20.5369	16.2134	15.3114	15.0028	15.1243	16.997	16.9542	18.4387
YDR408C	291.522	202.37	110.916	127.36	112.514	96.7	104.022	326.653	243.844	136.804	118.405	114.46	95.6024	109.747	104.452	99.8653	103.509	103.344
YDR409W	24.1781	19.0792	40.7548	29.8442	27.67	28.0403	24.2638	21.7169	23.4056	39.1069	36.7515	25.1374	23.7166	25.9203	23.139	23.9797	24.8095	31.1599
YDR410C	112.833	99.3681	30.5635	63.8184	62.4391	67.2251	69.122	207.729	160.964	88.1298	78.1287	121.668	110.456	131.114	124.732	117.304	116.322	95.7254
YDR411C	36.4006	116.041	177.39	144.689	156.037	127.21	107.841	112.43	147.808	174.565	174.537	158.996	136.356	150.17	133.541	132.888	128.596	137.579
YDR412W	81.6852	16.3109	5.13101	9.24566	11.1294	11.2713	17.0463	33.2665	18.6034	7.20634	9.64072	10.2904	11.0489	9.28448	9.96286	8.68805	13.2297	10.9508
YDR413C	713.563	149.806	54.2107	99.2232	83.9867	90.9966	124.972	319.323	166.028	63.8853	70.4555	82.469	92.7846	91.5816	99.1803	95.9411	113.681	97.6291
YDR414C	66.5348	77.5345	36.4656	44.5693	50.479	50.617	55.0563	67.9891	68.8335	46.5196	34.4439	55.7931	53.8443	56.903	59.6768	55.4686	55.7387	46.4401
YDR415C	71.5302	64.9884	40.3127	53.6693	49.0615	47.1052	49.8172	61.8478	60.871	54.651	49.5828	51.9323	52.8259	52.3821	54.4035	53.3821	52.9362	47.4162
YDR416W	40.0299	22.9944	19.741	21.5935	23.5737	22.4721	23.8452	23.2558	21.5577	18.5363	19.4386	22.4893	22.2997	22.457	23.4215	22.2883	23.6226	16.7336
YDR417C	821.643	335.519	88.2371	180.358	181.188	223.818	228.42	526.338	363.622	146.732	165.186	149.762	170.604	177.312	196.722	188.569	197.579	178.334
YDR418W	5752.59	2063.6	547.692	1240.7	1410.81	1369.13	1476.94	3539.8	2519.65	973.184	1080.17	1048.51	1088.19	1211.41	1166.71	1173.49	1214.84	1065.05
YDR419W	35.6422	24.9535	19.0264	25.7644	25.4322	28.3313	29.1106	23.4393	24.49	23.6088	20.7643	25.858	24.7913	27.8497	25.5002	29.4616	28.0954	25.1478
YDR420W	20.4078	10.6478	15.7801	13.2342	15.3521	16.0285	14.6306	14.7158	11.4529	11.2123	19.0808	12.0903	13.4337	11.9974	13.248	13.2335	15.2127	18.9024
YDR421W	14.1838	17.9108	24.0323	20.639	21.543	23.1646	23.2539	11.8966	13.4862	22.3157	22.6692	19.9149	22.8166	19.4704	21.2552	20.5244	19.4787	20.6258
YDR422C	35.9742	35.1412	47.3832	45.0983	47.1129	50.1249	38.8065	27.4097	28.3373	36.8516	44.1125	38.1533	35.4275	31.4256	33.3745	32.4342	32.2543	32.9717
YDR423C	33.0156	52.3558	70.4504	54.7002	63.8787	58.1711	54.5193	33.9524	43.5344	45.9546	66.0281	48.8998	48.6609	48.6509	47.8767	50.5884	48.6787	52.5286
YDR424C	422.686	679.641	1052.65	872.23	939.819	734.365	619.682	500.304	682.132	1285.88	666.811	1019.73	916.016	1061.81	863.767	797.995	723.182	603.961
YDR425W	6.36931	23.3346	52.422	41.96	42.0663	38.5984	33.7524	14.0924	19.1378	34.4104	40.6443	30.1541	32.2166	25.9243	27.8748	30.0265	30.1648	26.8895
YDR426C	15.6725	54.6816	145.011	115.104	118.607	93.2817	84.6124	46.0232	55.1101	102.773	105.596	82.3584	83.8834	80.5266	72.0976	78.8108	70.2554	98.4316
YDR427W	258.511	416.15	604.876	452.489	501.382	442.145	390.131	326.743	360.486	547.88	507.96	561.621	533.258	538.255	537.196	505.144	500.404	337.376
YDR428C	117.928	72.3455	41.8635	53.1086	71.2912	72.4757	74.855	50.0635	48.1969	62.8832	52.8384	70.8878	67.0974	71.4915	62.9589	66.89	62.081	67.191
YDR429C	986.193	363.123	193.825	265.377	251.933	259.109	271.894	604.585	404.995	216.625	205.918	217.967	228.214	268.285	255.591	248.221	254.143	218.175
YDR430C	16.8684	67.2266	42.1915	25.8666	23.9265	29.271	26.7367	28.443	46.383	39.4358	29.1398	24.1863	26.1848	26.0746	28.6536	30.3083	26.654	32.2802
YDR431W	5.5807	17.2312	10.9988	6.88136	7.32479	9.61802	7.85873	3.79608	10.5162	4.05833	10.9709	6.79016	8.76369	6.81969	10.22	6.56802	9.11331	9.5777
YDR432W	439.802	190.089	76.3994	147.664	128.695	141.987	192.882	163.784	141.707	121.836	255.663	188.531	171.813	141.616	143.63	135.411	146.943	158.327
YDR433W	303.085	123.385	64.1776	115.643	113.42	114.374	117.167	149.34	123.045	83.842	215.453	157.695	136.016	135.516	126.991	96.7284	109.169	144.836
YDR434W	79.2583	105.979	77.5098	80.4749	87.3432	84.204	86.2005	80.1093	91.9203	99.8922	103.349	108.07	108.129	101.405	102.722	98.5712	97.8167	93.6196
YDR435C	10.5543	54.4878	119.528	92.2493	87.6838	80.3072	67.838	57.9286	73.9697	119.475	78.7412	75.6186	79.2932	83.748	75.2102	88.5779	82.6292	87.4811
YDR436W	6.68852	31.9823	61.1124	44.7438	45.4668	48.1742	41.0112	19.3831	23.1042	34.6269	36.949	32.4801	31.8487	30.2142	32.6694	32.6422	30.8637	31.0924
YDR437W	39.309	25.2992	25.7894	26.7032	24.3029	23.9547	33.9404	28.2936	23.0839	21.9347	26.7327	31.53	26.9492	22.9148	28.1336	30.7687	31.978	32.5786
YDR438W	54.2869	41.5794	43.9576	46.0263	54.6058	42.4229	49.003	42.8029	39.1172	47.0404	43.5096	44.9664	40.8422	37.5628	41.6979	45.6405	42.9873	48.9658
YDR439W	50.9366	47.4042	42.1613	41.3078	46.9401	44.8653	44.2275	41.3438	40.7895	41.4163	40.1603	43.0877	40.7091	42.3611	43.7349	46.1457	40.3042	38.9986
YDR440W	19.7149	48.9518	20.1291	26.3555	22.055	21.9465	24.8069	33.4876	31.3604	19.8822	23.5989	24.5526	22.6195	22.3682	24.3051	22.9466	23.4025	25.5072
YDR441C	661.482	288.063	148.128	256.221	244.606	260.393	285.676	404.002	333.754	194.169	204.366	241.507	243.845	253.104	249.362	252.259	272.673	239.744
YDR442W	1.61661	6.25121	9.99574	8.50354	4.22692	7.00684	6.45544	5.57765	4.56367	8.87203	7.6687	5.13284	4.69772	9.13957	3.96243	4.69967	10.8523	7.81433
YDR443C	4.90218	11.3773	16.8466	12.6777	13.5157	15.3585	13.2972	8.81418	10.3845	16.5902	16.0134	13.4253	13.1946	12.9077	13.1081	13.8247	13.1008	14.7886
YDR444W	27.5765	29.4966	32.0299	22.3665	19.8666	21.873	19.2357	27.9484	29.5968	19.8432	19.6606	18.6705	17.8979	16.675	18.2541	18.2886	18.7126	20.5966
YDR445C	33.3715	29.1431	43.6245	22.894	29.4655	18.9325	22.2108	47.3175	44.8211	21.188	31.1062	24.8849	24.1037	18.1594	19.5112	26.4086	20.6073	29.8858
YDR446W	3.00455	1.31085	0.619403	0.218134	0.958255	1.26911	1.92525	1.32638	1.48489	1.94517	1.40339	2.5294	1.48328	2.51444	2.16456	2.23744	2.51532	3.08039
YDR447C	7085.38	2554.85	530.386	1592.24	1612.32	1594.06	1626.91	4423.03	3778.62	1471.34	1015.95	1442.28	1489.23	1812.47	1598.6	1727.99	1646.64	1178.8
YDR448W	32.8763	22.2843	11.9574	17.9508	18.3458	16.0519	16.5263	30.5276	24.8903	13.49	17.101	17.1305	18.7038	19.0836	17.7491	19.824	20.0354	22.2348
YDR449C	247.676	39.9446	7.44556	39.8727	36.502	37.4116	47.0687	81.3616	46.281	17.0683	27.2621	29.4247	29.8823	32.6459	34.3224	34.813	39.1755	36.7549
YDR450W	8408.53	3678.36	868.532	1952.65	2261.08	2158.85	2279.89	6228.17	5438.64	2128.63	1416.43	2011.38	2033.96	2527.09	2322.7	2332.89	2249.55	1506.14
YDR451C	7.23171	29.8911	77.0999	29.3858	13.0857	14.6017	14.8983	23.1217	46.3429	36.7287	19.4579	35.0677	39.4045	32.4181	33.3076	28.1394	24.5008	34.3861
YDR452W	44.0293	91.2478	149.744	107.965	117.621	106.674	97.8625	49.8756	76.1762	100.883	111.33	100.241	106.978	92.9974	101.346	93.9615	90.3405	92.0274
YDR453C	56.1094	42.0205	157.833	80.3049	133.906	118.795	116.512	29.7894	30.8064	50.882	39.4607	60.5804	51.0628	60.7017	46.7312	45.0929	46.6415	46.8214
YDR454C	993.692	344.746	185.267	269.345	281.784	242.408	271.49	566.302	439.362	334.262	276.622	347.905	340.044	374.536	335.651	339.57	323.101	342.083
YDR455C	12.9968	13.6816	16.4385	19.852	15.2279	20.6299	18.6537	8.26197	13.0467	15.0316	21.5972	16.2202	16.0739	13.6314	18.3571	24.7212	20.8904	20.2235
YDR456W	46.4323	77.9904	102.664	85.7386	88.2485	86.0225	70.9151	57.7666	80.3627	98.6586	100.613	84.899	83.8407	86.4295	83.8088	84.9898	83.3993	78.2329
YDR457W	11.5088	12.768	19.4945	14.7259	14.0026	13.1593	11.4546	11.0423	12.2818	15.981	20.6224	13.4752	12.5605	12.8486	12.3674	14.5316	13.2028	16.7563
YDR458C	46.982	43.6431	53.136	46.66	53.4124	51.1894	49.3338	39.9524	42.3675	50.0024	57.2878	48.5736	50.6644	47.2197	53.9359	50.8143	53.6999	53.1695
YDR459C	98.7605	59.0186	53.1969	54.9851	56.9515	59.892	63.8145	53.1494	53.0215	53.5407	50.0184	54.6717	50.9925	49.563	48.9975	55.2114	54.2635	59.6234
YDR460W	80.5195	67.4321	71.5949	64.4526	62.8575	62.1105	60.1239	57.2255	49.9283	53.6621	58.7813	48.5382	52.8427	50.8015	52.0085	51.5172	48.993	52.9516
YDR461C-A	238.831	308.49	1076.49	1094.19	1242.46	1077.74	817.698	235.787	324.396	1048.27	762.849	937.777	779.174	883.818	765.175	860.056	739.059	728.87
YDR461W	22750.9	61409.5	9375.49	4716.53	7897.08	7060.49	10056.2	12051.5	4499.92	5982.63	6767.27	6245.95	4654.87	7163.15	7483.17	12300.2	12250.7	12087.2
YDR462W	88.9528	383.35	313.277	203.638	183.23	172.722	151.075	213.957	337.077	262.592	166.136	156.813	164.25	175.784	174.717	174.442	171.576	186.237
YDR463W	215.081	94.8667	148.652	142.836	139.249	143.163	118.642	114.738	98.6245	102.74	131.583	104.297	96.6184	90.0325	93.4363	97.5504	97.2797	96.1794
YDR464C-A	323.054	142.756	174.926	105.535	115.793	148.628	123.613	190.771	147.658	75.3312	184.008	137.916	138.102	124.634	141.552	116.835	113.623	157.07
YDR464W	28.8045	12.4612	16.826	11.3041	10.3421	12.0252	12.1785	10.4737	10.2946	9.40085	14.9932	9.07385	10.346	7.90466	8.99116	9.12892	10.2012	13.7725
YDR465C	448.594	25.4768	9.11055	56.0411	49.528	73.0219	93.8282	147.803	53.1506	36.6045	43.8038	50.4756	71.8819	81.6641	84.3951	80.3783	88.7169	71.9043
YDR466W	20.0004	21.5026	40.5277	34.7055	33.373	36.8156	30.404	15.1366	16.6637	22.903	29.8834	20.5719	22.5004	21.1029	22.2918	21.2728	22.1955	23.2623
YDR467C	121.591	119.55	228.157	182.67	213.012	171.117	149.216	93.5206	106.021	139.76	182.933	119.263	111.823	145.982	118.734	155.515	125.463	153.799
YDR468C	194.595	194.036	169.547	166.858	170.521	155.49	157.217	145.531	197.026	179.139	132.299	187.567	151.823	182.343	164.996	144.919	149.521	139.243
YDR469W	268.515	202.456	131.125	164.99	140.721	132.253	148.205	185.846	190.309	208.163	132.077	188.574	167.985	199.405	174.255	173.563	166.252	133.069
YDR470C	19.0204	61.6323	80.3382	58.3407	47.0962	54.9487	50.6205	42.5118	60.8321	67.5956	52.0646	52.5342	55.7604	52.471	59.5112	59.0842	58.821	54.7406
YDR471W	8096.25	2352.48	476.097	1296.87	1438.14	1401.08	1552.04	4699.86	3817.71	1235.35	996.416	1313.43	1454.72	1736.05	1604.15	1644.72	1614	1257.1
YDR472W	157.955	82.3926	37.726	59.8662	69.3104	67.5133	79.9072	78.9863	77.4754	42.2313	60.8678	64.8369	71.9934	68.8014	72.5014	66.9449	66.8376	74.7718
YDR473C	58.648	49.5934	47.0936	50.2412	58.4921	54.2052	50.7647	40.3747	36.4987	46.7957	44.5969	46.0054	46.6134	47.0243	51.3329	43.7466	46.0178	41.5832
YDR475C	21.1401	34.5819	34.6478	28.4692	30.9319	35.5171	31.5138	26.2193	28.9728	27.4733	29.4693	28.074	29.129	28.9695	27.555	26.919	29.7252	31.099
YDR476C	72.7537	108.421	128.236	111.489	107.508	100.136	96.1561	95.0632	92.3927	159.477	135.204	126.229	121.451	132.194	123.354	106.368	107.919	122.557
YDR477W	51.4736	82.5034	136.641	97.2171	108.405	102.425	78.4974	69.2496	75.4783	77.1852	77.7362	63.6418	69.1291	66.8131	71.6303	71.6349	74.2393	81.1692
YDR478W	115.224	44.4531	18.1755	38.9295	37.8993	40.2558	53.4004	38.3662	35.5542	33.2286	31.7004	41.8579	45.765	53.5323	42.6208	43.7042	38.3329	45.3261
YDR479C	47.4289	71.4234	121.268	89.7274	102.487	95.7831	74.1698	53.7433	57.8388	70.0124	75.7156	64.2588	59.47	65.0813	60.3284	66.7196	66.591	61.5285
YDR480W	19.9584	76.4106	55.6884	35.9719	28.4795	33.605	34.389	46.8924	50.9364	48.7257	39.8491	45.0178	42.1778	39.3082	39.776	45.9133	40.3625	42.5414
YDR481C	96.6806	149.002	133.017	121.477	118.919	111.755	107.812	101.837	106.203	151.554	136.477	127.691	118.729	111.059	106.403	103.621	100.809	99.8114
YDR482C	380.311	145.144	76.3373	81.0203	80.8236	71.5735	90.9112	260.221	175.597	128.255	100.474	127.29	119.932	147.536	131.112	124.58	116.107	153.516
YDR483W	694.88	343.206	257.13	260.118	286.541	259.589	274.139	387.787	337.323	279.922	272.413	273.105	248.12	246.96	253.603	250.969	252.923	282.423
YDR484W	25.4996	36.4493	34.9726	32.9144	31.8233	30.5021	31.2475	29.0336	33.4953	30.2665	31.565	27.5727	31.6398	29.1302	27.5734	30.1626	31.0295	27.0748
YDR485C	44.5059	30.6099	47.242	36.0796	41.7481	41.9647	38.6216	28.1443	26.3262	30.2292	39.5831	30.2509	29.8815	29.0416	31.1289	32.6827	30.9188	34.8917
YDR486C	147.729	164.912	172.749	186.247	214.38	211.281	198.729	150.199	151.604	159.467	163.887	188.653	203.795	210.636	197.812	185.653	186.969	197.884
YDR487C	351.255	265.519	249.023	266.686	211.175	202.851	223.93	319.693	361.294	358.846	248.392	251.786	245.366	263.445	268.727	254.371	232.698	256.174
YDR488C	10.7971	16.9044	8.93215	7.89429	7.07478	7.90285	8.31923	7.18761	8.98802	10.9892	11.2173	11.8792	12.5706	11.2871	10.5052	11.2765	10.2844	9.37867
YDR489W	82.2758	41.0136	21.7192	26.1509	26.8067	22.795	23.1419	29.3923	23.0485	21.2716	18.5458	17.9661	19.0916	17.626	18.4053	18.0417	16.2667	17.893
YDR490C	9.06323	23.441	36.7872	38.32	36.6433	34.6639	31.8599	16.1576	22.0194	32.0261	25.1196	26.4327	24.1919	23.3401	23.4514	21.8606	22.2255	24.5161
YDR491C	55.7708	48.5061	36.4234	35.0215	36.0487	50.4293	46.3372	43.4033	34.0979	36.1099	54.1796	41.8129	60.4325	43.5568	62.2011	50.7723	57.0336	44.1022
YDR492W	195.687	144.888	123.602	103.231	105.078	140.037	156.319	151.88	133.153	148.626	171.844	158.431	194.852	190.007	198.97	178.257	179.9	183.132
YDR493W	168.27	533.795	205.741	157.391	153.744	132.865	136.049	365.986	556.601	253.977	135.181	153.635	196.499	202.944	213.774	204.004	178.659	166.763
YDR494W	87.1317	331.808	322.279	132.882	124.956	110.398	106.533	174.05	301.809	235.316	107.506	108.738	128.246	129.021	134.681	132.744	127.222	108.784
YDR495C	18.6298	19.3896	15.7127	17.8024	18.6919	19.2804	18.3611	15.9946	16.9666	17.4305	17.6368	16.6894	17.8554	17.6847	16.8709	20.0426	18.2777	15.7685
YDR496C	401.002	39.1294	11.5937	37.0327	40.1537	47.2555	62.3673	118.086	50.9694	17.249	28.7091	29.415	36.2386	34.1486	42.7102	39.6654	43.7787	38.9933
YDR497C	666.297	642.107	1973.75	1655.32	711.521	432.972	420.025	768.375	1026.11	3480.89	2939.66	1222.23	1016.28	982.645	964.024	867.2	782.466	753.693
YDR498C	57.4965	73.3703	91.4794	85.5888	81.6744	72.7981	67.9307	50.6741	61.4109	76.433	76.2575	63.6937	63.305	64.6064	59.0935	59.4111	59.3407	57.9066
YDR499W	18.1557	27.0439	33.9094	33.3704	33.848	33.1022	30.2779	19.0912	21.51	38.3973	41.7831	39.6212	34.5124	30.0395	31.6942	33.1978	31.7503	31.7634
YDR500C	13445.5	5596.27	1462.52	3521.83	3885.51	3838.26	3904.14	9164.82	8048.84	2974.68	2897.46	3407.21	3462.53	4006.53	3786.78	3793.5	3735.24	3331.13
YDR501W	19.6299	50.209	20.7866	14.5809	21.9706	20.3032	20.4452	36.5481	33.3386	24.1882	21.3527	26.8407	25.5883	24.4922	23.0304	26.1504	21.9865	24.0341
YDR502C	3223.89	882.021	210.255	665.223	285.168	240.712	444.344	890.928	1270.52	548.581	1011.48	532.411	509.777	520.955	561.362	477.063	485.339	444.611
YDR503C	31.7541	91.647	30.247	38.7064	43.4507	45.3539	48.2659	73.2603	67.3654	57.1112	48.0896	67.6202	62.7973	70.0415	71.0499	60.4178	58.483	63.7777
YDR504C	76.4391	117.716	287.42	127.605	144.614	96.6189	91.978	137.137	148.973	193.246	129.048	124.77	115.887	118.364	126.529	164.298	128.093	147.794
YDR505C	28.9762	39.1353	176.118	90.0094	83.5341	86.2847	63.8621	42.9909	55.1642	102.378	101.818	70.8586	69.9683	54.1261	67.7268	71.3862	69.9092	68.8748
YDR506C	6.5366	14.0149	23.0548	23.9342	23.571	25.3394	25.0219	7.62051	10.5026	20.7619	26.9526	25.1274	24.1277	22.8071	25.1881	21.8343	23.4885	21.2269
YDR507C	13.5858	114.289	22.2242	29.2946	13.5356	15.8397	21.1151	57.4096	47.7756	27.0593	40.6257	46.5354	39.3632	35.8576	39.2062	36.5546	35.7104	39.9082
YDR508C	275.435	12.329	15.4791	14.8022	14.1816	16.798	26.4986	105.895	118.22	32.9737	22.1933	22.609	22.8582	24.9339	29.8289	57.5828	54.1049	65.2705
YDR509W	260.443	9.48972	14.0851	21.1784	13.7129	16.2493	37.5387	88.8607	98.4335	28.1156	17.6634	27.2164	21.7405	26.1068	46.1151	54.0137	53.4268	55.7019
YDR510C-A	3892.2	7399.23	7008	5282.26	5680.34	5019.88	5147.95	5778.21	7028.63	5683.11	6465.79	7254.06	5264.9	6106.95	5004.04	5168.04	4730.32	6465.98
YDR510W	1032.71	1415.79	1157.69	1123.05	1159.77	1048.1	965.356	1135.88	1374.25	1222.15	1187.24	1307.63	1105.39	1122.99	1011.45	990.721	973.519	1009.15
YDR511W	121.047	508.446	451.996	300.294	281.481	235.326	247.815	240.168	455.22	400.178	185.05	217.862	244.911	273.955	246.342	250.097	262.004	231.819
YDR512C	44.0641	96.3583	267.687	230.068	230.381	221.21	187.793	55.5733	77.0401	175.551	112.488	168.236	163.993	187.618	155.168	157.108	125.301	116.979
YDR513W	118.783	666.011	2177.23	1741.48	2447.93	2103.24	1641.07	298.776	426.288	927.947	753.057	957.872	979.269	1037.67	919.552	913.618	901.364	767.28
YDR514C	102.248	32.5496	17.1899	24.4757	21.1083	21.2012	27.873	55.9657	44.2979	21.9252	24.7671	23.7588	25.0733	26.1051	27.3683	27.9671	26.742	29.6641
YDR515W	51.734	88.8342	58.847	51.953	50.2878	50.6156	50.9344	78.7415	83.3225	52.3469	56.272	48.8375	55.3962	43.9554	54.5076	55.5188	57.3962	51.5036
YDR516C	5.37855	148.195	172.716	152.385	155.432	146.109	114.573	30.0789	65.3278	99.9996	55.2563	75.3332	75.873	75.3264	78.1735	82.9934	83.4181	83.008
YDR517W	38.4757	112.02	67.1476	99.4876	82.8818	76.2398	69.6164	87.8175	98.5573	79.4412	95.3545	84.8987	93.6375	82.8103	86.7752	78.4417	84.6746	97.0593
YDR518W	20.0937	58.2332	16.2588	25.3118	26.4489	25.7131	26.4796	34.8878	42.5525	32.2446	32.4206	36.2836	31.6351	29.3247	32.828	31.9508	32.0522	33.2403
YDR519W	307.368	288.1	211.832	360.206	357.117	349.309	324.435	205.585	273.534	425.563	322.482	471.444	434.404	448.708	383.685	392.969	382.444	267.56
YDR520C	22.7379	14.7072	22.2148	25.2252	28.197	25.2466	25.6365	15.8912	17.3621	18.5622	23.6043	22.914	21.182	22.0338	20.7879	23.9533	22.58	19.5565
YDR521W	23.7241	18.8918	24.5801	37.9416	32.2572	37.217	26.8633	11.8061	19.6752	21.118	25.1954	21.8396	25.8811	21.9216	33.6343	30.9001	24.4595	22.6302
YDR522C	4.09057	2.89346	6.42851	6.37958	7.67042	5.9407	4.4345	5.92186	6.34211	7.16003	5.09444	8.37481	7.07748	7.20109	7.23141	10.6049	9.54376	14.8059
YDR523C	13.1443	10.7914	5.4514	5.66399	8.92652	10.8379	10.1902	10.6836	10.9046	7.74038	3.91675	8.40069	9.46609	10.4556	9.86163	14.0398	12.4368	12.1523
YDR524C	111.08	65.3419	65.0127	72.2688	85.4135	82.0634	74.1843	98.3592	74.3482	59.9307	54.0314	57.4868	64.8113	60.6816	62.0609	73.488	69.679	54.7582
YDR524C-A	0	34.2949	25.0904	44.9332	26.4637	0	0	0	0	24.092	0	0	0	20.2422	20.2361	24.0083	41.1482	0
YDR524C-B	39770.3	21760.6	17629.7	13220.2	7523.01	7401.99	9160.2	35243.6	36131.5	21184.2	20205.4	20869.5	19908	19447.1	20037.7	17775.8	17150.2	20430.3
YDR524W-C	384616	185597	153657	124877	71643.9	70771.9	79800.7	362490	362793	201751	182376	193443	175232	190109	180545	165804	151075	182347
YDR525W	7.66755	2.88949	3.47174	9.95048	3.78248	5.24412	5.94389	4.53891	4.00354	10.4024	6.2237	1.6121	5.48885	6.43973	3.2384	1.29286	3.34319	3.32471
YDR525W-A	334.8	475.623	1506.16	1353.5	1406.9	1208.44	810.494	1073.01	1011.29	1693.04	1672.62	1556.76	1402.91	1353.99	1149.91	1368.85	1276.33	959.783
YDR526C	12.5086	2.00508	0.827097	0.740566	2.17189	2.33347	2.55883	1.9158	1.398	1.15377	2.65333	0.663538	3.07291	1.00466	3.70273	2.00165	4.48315	3.42092
YDR527W	281.2	35.0645	23.7032	56.9598	45.4551	53.6713	73.311	58.4426	39.2044	32.465	52.3751	53.2958	55.8727	66.0432	65.7865	57.4436	61.465	59.899
YDR528W	44.4016	35.1936	3.22831	15.7709	11.4926	14.4089	19.5231	26.4889	20.1991	20.1718	27.1746	28.7002	24.1062	21.2402	28.2154	23.9564	22.5929	29.835
YDR529C	1094.58	2610.5	5873.77	3818.39	2836.91	2506.78	2184.41	4587.6	5180.34	4200.08	1892.63	2623.47	2631.38	3035.66	2672.57	2642.77	2525.3	2130.24
YDR530C	44.8572	47.821	70.2879	47.8504	48.1262	39.7098	44.2375	51.0955	53.1198	58.3978	41.9781	39.7237	36.014	42.3841	38.7087	41.8918	41.6758	46.9363
YDR531W	226.04	145.452	153.583	221.023	212.438	237.205	228.255	148.062	159.573	241.699	259.973	290.198	301.643	326.886	305.943	276.767	274.537	202.032
YDR532C	38.4455	42.2143	50.8657	40.4469	42.9833	38.0996	35.3926	37.627	35.4347	28.7121	26.7933	35.6279	34.2366	34.5067	35.2496	33.4652	31.7659	32.0446
YDR533C	400.709	210.784	164.926	303.604	831.993	1077.43	999.805	133.788	106.373	137.89	281.857	554.124	601.419	676.859	601.061	619.582	594.552	490.169
YDR534C	6.14474	7.73568	35.8639	17.9933	16.1431	11.9574	9.33747	11.0129	8.30123	23.0206	22.3564	10.8559	15.5961	15.3097	16.9062	13.1386	14.4404	15.8336
YDR535C	4.89827	4.69425	13.028	12.1533	16.3146	12.1523	9.08405	4.11983	4.97368	11.3656	17.6081	13.1372	9.5506	6.58991	7.43881	7.22358	6.21964	10.0527
YDR536W	5.61224	11.8389	46.2877	119.486	67.6776	39.6922	35.5486	9.30285	11.6377	131.96	132.029	61.6886	94.867	84.5506	97.2451	100.516	98.7421	83.9255
YDR537C	4.18648	2.49905	2.01844	4.94633	4.20703	5.60125	5.71782	3.39592	2.7774	2.67494	4.02129	5.21904	3.40339	2.47558	2.48538	2.9441	3.42709	5.76176
YDR538W	44.3095	46.4013	49.3258	65.699	82.4301	84.4892	72.6205	52.0373	47.4563	54.6001	67.4786	68.3302	62.6972	59.1575	55.3461	58.9478	60.3299	62.6213
YDR539W	22.0195	36.1517	28.8805	30.3761	33.6721	28.2768	28.7879	33.4185	37.2349	44.2147	41.0331	49.3291	46.4714	47.3202	49.5068	46.4583	44.8562	46.3258
YDR540C	16.1799	5.13939	7.06796	9.26534	10.4172	4.4031	6.19031	12.8676	18.3823	25.9922	12.5207	20.2824	20.055	19.4944	16.762	20.9164	26.7171	15.3124
YDR541C	19.0299	16.3126	8.9479	16.0276	14.2201	14.9766	16.0345	11.0504	10.3005	8.71828	7.78398	9.41777	10.2291	10.2424	9.83829	13.1367	11.205	8.99938
YDR542W	0	0	0	0	0	0	0	0	0	0	0	0	0	0	0	0	0	0
YDR543C	1.23459	2.34056	7.80173	2.05242	2.46147	2.11645	0	5.06559	0.74433	1.07255	0	0	3.30114	3.57894	1.78749	2.14278	0	1.81611
YDR544C	1.45778	2.54784	6.85168	2.83006	2.0141	2.50228	2.44915	3.80959	0.848837	4.63186	4.73002	3.75724	2.5473	0.684975	2.05832	3.29476	2.10309	1.06638
YDR545C-A	0	0	0	0	0	0	0	0	0	0	0	0	0	0	0	0	0	0
YDR545W	0	0	0	0	0	0	0	0	0	0	0	0	0	0	0	0	0	0
YEL001C	240.633	278.472	112.478	146.629	140.804	119.505	139.303	326.474	325.238	206.418	188.825	238.446	235.045	258.598	244.393	238.43	236.103	216.868
YEL002C	171.776	227.267	165.464	199.955	223.999	198.148	199.079	188.969	218.55	246.993	283.723	264.101	250.337	255.687	246.501	253.131	254.975	235.503
YEL003W	541.499	327.927	178.493	289.477	306.293	281.211	293.545	412.187	349.999	315.625	316.519	336.252	341.38	283.63	330.823	397.107	365.549	363.762
YEL004W	29.7276	36.8007	29.305	51.84	61.2553	54.717	55.2891	24.6949	30.1786	37.2136	47.1278	52.1062	45.5424	41.5828	42.5909	48.7474	50.6638	54.3608
YEL005C	19.9495	52.8169	86.5915	83.9681	103.321	100.332	89.263	33.2654	46.7964	63.583	63.9205	71.7241	66.9481	74.5409	69.1375	70.8938	78.3251	74.8208
YEL006W	171.755	106.204	87.7141	103.669	94.8127	102.541	106.009	112.502	105.178	76.6104	92.7551	103.852	106.354	103.355	101.877	98.9087	98.0721	84.2074
YEL007W	108.504	80.3487	123.626	105.627	98.3733	98.9246	81.3983	92.5034	88.3156	93.2735	123.964	88.2124	80.1623	82.3078	83.4397	87.621	84.6689	90.1331
YEL008C-A	0	86.2301	605.817	317.641	464.807	169.834	142.221	129.701	114.626	929.795	432.297	326.897	352.837	278.387	95.0804	345.034	298.775	98.9912
YEL008W	6.9179	2.61612	17.7426	12.7865	14.406	13.2141	5.96374	6.87827	8.95022	33.4398	15.4581	17.4864	13.1466	7.81355	8.54877	7.39343	12.1669	8.43363
YEL009C	4637.37	2718.34	3944.09	4333.63	4612.44	4009.09	3242.14	4557.15	4189.85	4503.11	5125.02	3704.52	3471.91	3482.5	3311	3648.85	3634.25	3123.61
YEL009C-A	4.02885	2.84589	7.47759	1.95552	4.35092	6.65619	4.85881	4.27178	4.33613	6.53864	2.36332	5.12333	9.20179	4.09467	4.82941	6.17302	3.21133	4.96805
YEL010W	4.99341	1.33672	5.02435	3.44581	2.07083	1.80347	0.496756	5.318	3.41647	2.42218	0.579296	0	1.44664	2.52268	3.04177	4.82413	3.11934	1.5356
YEL011W	2.89431	71.8932	589.56	394.642	447.484	392.624	252.54	73.3572	96.3441	180.969	243.797	207.236	202.114	193.045	201.463	254.001	232.321	274.369
YEL012W	21.6556	222.973	595.949	407.665	437.644	360.508	314.433	182.547	305.659	394.964	430.122	447.946	456.172	491.542	463.342	442.96	433.428	403.799
YEL013W	41.3169	58.6989	84.2736	83.7962	89.6706	76.4396	73.9107	40.3127	55.9971	65.6783	78.1792	67.015	61.4923	59.8685	63.6413	60.8226	62.7728	57.5328
YEL014C	25.4462	25.1505	32.7682	18.7727	14.4013	13.508	17.1538	34.3187	25.8855	19.7538	21.9535	18.9667	18.3813	25.1348	26.1061	26.0201	21.5637	24.7339
YEL015W	133.739	82.74	83.015	76.7527	68.2598	68.8443	70.4151	84.7388	82.899	69.3464	73.5333	66.8371	66.6388	59.4471	66.6309	63.6927	62.641	64.2454
YEL016C	31.5717	30.1624	21.5817	19.5179	20.8671	24.4301	24.5454	23.8456	30.0365	32.3027	27.5309	32.4659	26.4469	31.3588	29.6808	32.039	28.9456	31.7329
YEL017C-A	24459	6327.98	4281.21	6103.87	7791.68	8379.23	7969.33	10504	12009	5210.9	8514.37	8962.9	8934.98	8439.37	7922.34	7970.47	7934.2	8599.94
YEL017W	23.4703	56.0213	126.999	65.9512	65.4112	47.7031	40.95	42.4227	66.0605	80.1892	74.6276	66.9587	59.8713	61.4552	52.5295	55.0217	55.4472	67.9091
YEL018C-A	0.750929	0.236374	0.324473	0.583114	1.74313	0.922235	0.255375	1.0235	0.676807	0.301838	1.76139	0.5235	0.963989	0.523827	0.527129	0.313907	0	1.63564
YEL018W	87.7712	71.6752	46.4807	60.7236	58.6084	57.1714	54.8348	69.0689	60.4887	53.4108	58.4894	57.5009	52.5237	59.7759	57.0964	50.4025	50.3655	56.972
YEL019C	43.8001	17.1218	10.3911	22.8006	23.3247	22.3245	24.2486	8.27618	10.308	10.3438	22.586	15.7923	16.1011	13.5461	16.4551	15.0189	13.9386	14.9325
YEL020C	71.5538	53.4743	94.2068	137.368	139.897	151.701	105.191	25.0185	25.9611	63.3766	129.385	68.897	63.882	51.6944	57.7234	52.0004	59.7128	51.8774
YEL020C-B	816.928	1195.21	685.433	518.831	456.98	455.12	443.546	974.003	1295.79	740.998	314.146	564.378	633.12	708.241	595.269	615.291	596.701	508.21
YEL020W-A	1806.96	2716.29	1636.92	1340.45	1163.97	1058.1	1155.47	2518.56	3500.78	2085.64	911.826	1298.62	1508.73	1715.51	1471.69	1426.72	1367.52	1019.31
YEL021W	400.4	115.779	114.277	103.347	89.7804	98.6773	111.172	131.184	114.333	86.5855	85.5863	85.3909	84.4978	85.7502	92.7639	83.9237	80.0032	91.7471
YEL022W	25.1638	25.9204	9.04348	12.5521	12.6097	12.8381	14.6176	22.8449	19.2405	11.6852	14.9221	12.7949	12.7986	12.5402	13.384	14.5315	13.753	14.8636
YEL023C	9.64907	11.8316	12.9705	12.3314	14.7244	15.0486	14.9964	14.0445	13.1381	11.787	15.7229	17.8718	17.9707	18.8098	18.3978	21.3275	21.0412	21.7043
YEL024W	230.548	598.564	1388.81	972.93	718.807	706.758	613.383	769.871	1013.29	747.783	606.112	587.368	524.123	495.149	570.879	547.944	573.278	505.407
YEL025C	9.74304	18.82	25.3666	24.3673	20.4501	23.0422	21.6979	19.9044	22.7115	15.674	22.3812	19.6072	21.8506	20.2562	22.7206	19.3939	22.3141	22.5335
YEL026W	5130.44	341.157	102.16	241.846	226.083	270.202	465.875	1536.12	660.317	225.732	208.854	176.198	222.204	253.504	276.013	255.254	290.219	360.874
YEL027W	2696.72	1246.82	1161.23	1189.82	1347.98	1243.2	1199.15	1444.26	1504.26	1126.66	1188.69	1217.34	1222.44	1191.9	1138.15	1086.72	1090.25	1000.21
YEL028W	32.14	23.355	29.4587	26.2168	35.6652	34.4593	26.2169	32.2177	23.393	35.679	27.7873	37.4077	39.0077	39.3245	35.3084	34.8942	40.3521	29.7715
YEL029C	178.731	58.3771	24.1037	51.5042	47.9834	48.3832	59.3384	93.7568	69.6252	38.3534	40.8508	51.8035	54.362	61.1994	57.6514	57.2784	57.7289	50.311
YEL030C-A	0.975653	1.82179	1.7349	6.95883	7.3939	9.7975	5.39321	1.94046	3.40293	0.797462	5.46482	7.47926	7.50966	6.77319	10.2839	8.92886	10.4938	5.6401
YEL030W	9.90043	11.5643	21.807	14.7128	30.9159	36.8797	31.7693	7.26685	10.5735	15.5688	16.1625	27.4591	31.0362	33.2502	33.1154	34.3039	34.881	27.7983
YEL031W	95.8122	108.621	66.4395	67.8869	67.1827	71.8555	76.0909	85.6029	81.831	70.4571	117.926	84.9213	89.1847	77.1701	81.881	86.853	87.8761	91.512
YEL032C-A	391.757	275.128	70.2872	129.662	82.4549	151.969	169.737	147.542	109.143	129.977	239.145	128.83	204.939	97.9603	155.446	178.213	95.8768	195.006
YEL032W	77.1833	45.2336	12.9741	34.0916	24.9506	27.9789	31.1271	52.9298	39.5089	33.8356	40.3653	29.4798	30.4641	29.9744	31.831	31.0668	33.1804	35.7636
YEL033W	1556.4	1053.06	3053.52	1976.62	2140.04	1848.82	1676.07	588.955	797.356	2397.46	2365.34	1586.53	1317.11	1384.12	1240.25	1335.65	1218.18	1225.07
YEL034C-A	1402.34	910.879	2664.28	1845.7	1875.1	1650.52	1474.12	564.538	727.863	2064.47	2098.3	1447.43	1186.02	1212.57	1142.32	1201.6	1062.17	1041.32
YEL034W	8963.11	5651.93	15607.8	11605.4	11547.2	10067.4	8984.47	3315	4368.44	12753.5	12782.3	8759.69	7060.25	7223.17	6657.15	7118.45	6514.79	5953.14
YEL035C	3.42818	1.4125	26.7196	9.44815	8.64126	8.03148	6.98445	3.52354	2.60978	28.008	4.10756	5.39322	5.16069	7.22424	3.94659	6.64408	4.80568	6.32447
YEL036C	252.836	114.178	86.7866	102.1	93.892	104.751	115.636	133.655	113.349	76.9331	109.147	95.5414	96.9356	93.4942	94.8642	94.6672	96.3977	108.043
YEL037C	409.521	237.634	250.795	237.119	249.218	242.725	227.16	217.401	183.196	183.987	282.102	237.243	243.202	250.92	235.974	245.707	239.455	232.974
YEL038W	140.518	44.1815	83.4527	75.5188	81.2098	73.6154	74.8706	23.2937	35.6786	66.6353	55.9041	78.5185	76.818	84.7499	68.1782	74.1377	69.3591	65.1475
YEL039C	16.6623	37.3968	260.378	182.321	362.021	362.726	261.104	18.3135	30.43	146.269	70.5771	146.904	141.604	168.38	136.583	163.705	143.394	112.742
YEL040W	138.603	62.9763	14.0675	17.3418	4.2446	5.47479	11.3374	116.705	130.262	63.2358	34.9119	36.6094	37.9602	34.3939	37.4775	39.6741	38.3783	30.4274
YEL041W	8.19373	62.0245	144.501	168.003	262.903	311.19	504.13	13.1765	25.3429	179.66	237.817	274.005	398.393	442.007	535.769	363.988	409.102	295.703
YEL042W	461.128	165.372	89.8359	89.4721	76.0457	74.9065	90.6678	184.567	158.484	112.007	124.555	103.017	95.5765	89.2893	92.8072	94.9923	96.3988	110.318
YEL043W	60.0235	42.0817	44.7706	35.1051	34.729	36.976	36.952	42.0938	36.4033	39.1296	38.7111	30.5556	33.6686	33.0682	34.3058	35.5967	35.1155	39.5652
YEL044W	280.325	217.532	294.956	276.22	256.034	232.42	215.961	336.439	293.212	319.702	249.554	322.755	315.973	380.796	308.362	320.015	303.737	236.055
YEL045C	8.85859	2.77429	6.80466	6.4995	2.3819	3.80265	5.21904	3.98599	3.4655	2.96688	3.24848	3.18274	5.84612	3.87968	4.97186	3.87145	4.46124	4.41349
YEL046C	626.719	216.963	42.4841	113.865	138.123	190.393	210.125	304.426	259.655	80.2209	167.979	161.542	169.068	164.162	185.614	198.609	202.32	125.159
YEL047C	94.7806	118.429	54.0408	63.4686	73.4264	66.8093	71.4525	100.827	81.7266	72.9795	64.832	94.7174	75.8304	73.6077	67.0795	69.0059	71.2211	64.0233
YEL048C	144.972	24.6274	13.0355	32.0326	36.718	39.6161	48.6074	36.4561	32.7007	30.1812	22.268	47.1626	43.0971	41.7261	46.6147	38.7954	36.8667	31.9336
YEL049W	12.3642	16.3183	64.8097	67.729	90.0687	68.6455	63.2408	15.4253	16.1273	46.8939	44.1686	41.7387	46.5261	56.1064	43.932	50.9285	43.7117	54.8173
YEL050C	94.1328	291.461	130.233	79.2179	66.8167	67.8691	73.914	148.278	254.302	115.652	58.7836	63.4342	70.0405	75.2564	80.7912	78.9962	78.1577	76.5665
YEL050W-A	261.195	797.955	419.911	223.063	233.711	234.183	192.161	518.183	884.064	377.762	180.912	193.921	189.014	307.029	261.605	202.681	261.424	297.906
YEL051W	423.501	319.056	327.493	343.835	347.643	302.838	306.342	316.407	331.942	362.057	296.077	359.173	350.735	355.49	323.73	319.064	315.487	276.701
YEL052W	46.9524	96.5074	113.586	77.9711	69.4136	65.8068	67.1527	67.5861	73.7138	85.5158	55.0082	53.8194	59.4662	60.141	64.1381	58.9111	57.4026	62.1452
YEL053C	42.6456	30.8937	20.3826	22.1574	23.3618	25.7257	29.0208	28.4659	26.1961	23.0511	27.2692	22.1481	26.8313	24.6339	28.1611	29.1958	29.5154	29.2277
YEL053W-A	6623.73	1881.53	286.585	946.166	1071.01	1144.8	1311.16	3513.01	2318.44	658.216	748.887	698.951	804.22	832.553	901.887	864.801	936.417	823.234
YEL054C	2173.26	614.404	84.2156	342.879	375.23	364.504	439.824	1217.96	790.727	232.726	251.395	252.208	256.659	292.39	301.126	296.102	317.521	292.153
YEL055C	96.9018	42.3589	16.5862	26.031	27.7484	27.673	34.1471	50.9582	38.3774	24.2007	28.2958	27.7424	29.2402	30.04	30.8391	31.8557	34.1839	31.5958
YEL056W	25.1725	58.6119	54.2508	59.0058	63.1644	65.3803	58.2184	44.0825	52.8975	49.0227	75.1978	59.862	61.3493	61.237	60.9417	56.1065	56.4371	62.2467
YEL057C	9.8798	8.25278	250.565	128.497	207.552	127.917	67.2398	17.1332	21.8679	221.908	85.826	68.0792	52.2698	51.6343	44.7479	46.6593	45.5483	58.2373
YEL058W	140.482	129.053	82.7395	173.008	152.464	151.482	151.242	157.903	153.725	107.32	154.125	148.059	157.218	156.399	156.831	149.648	145.355	144.175
YEL059C-A	415.029	356.155	485.814	632.32	685.12	613.268	451.95	504.488	444.901	405.272	526.924	503.337	505.606	523.262	512.187	465.186	473.563	449.359
YEL059W	74.0876	54.115	37.6455	67.8032	63.5897	84.8333	68.252	122.583	79.642	23.7846	59.8923	52.0074	51.7354	74.2531	65.9229	69.9194	72.5074	78.5992
YEL060C	249.311	530.002	1139.33	1020.33	1103.29	995.567	790.96	523.366	430.149	862.415	1510.45	761.29	722.906	626.578	652.257	622.059	614.821	875.16
YEL061C	17.1385	29.9301	32.0404	14.9118	14.9934	13.9164	15.3314	21.5285	25.8787	18.6226	24.9975	23.5526	18.9024	19.0621	19.208	20.0672	19.2983	17.6359
YEL062W	38.7856	30.2905	27.6884	29.8788	34.5951	33.4835	36.6224	24.1826	28.2957	26.2174	27.3937	29.15	26.7158	28.0787	29.7116	30.8195	31.6355	29.2191
YEL063C	631.741	141.135	70.0211	100.839	78.3813	83.3446	127.286	186.588	185.104	68.2283	113.37	84.3964	92.2476	76.0167	85.7075	77.1375	87.8181	81.7953
YEL064C	22.0448	46.8089	22.7447	34.4469	28.9367	32.9814	30.2014	29.489	34.3603	39.4014	38.0989	42.8975	39.0779	39.2797	40.3084	38.1652	35.0469	32.8478
YEL065W	25.1386	10.4423	15.9561	11.3059	13.1641	12.5904	22.3865	57.8501	61.8641	22.5909	22.258	24.049	26.3606	26.6166	26.5596	27.4794	30.3517	25.4246
YEL066W	194.747	207.598	145.429	243.237	233.326	202.483	220.019	117.78	136.953	297.842	236.281	309.567	280.934	303.802	266.106	237.816	215.356	207.852
YEL067C	9.16005	18.0074	34.3291	22.7032	18.3928	24.1477	23.0414	19.2258	16.757	38.3501	24.1429	23.4175	27.0149	23.065	22.2976	22.5583	22.5182	19.2102
YEL068C	122.501	185.259	181.761	165.819	154.833	158.082	177.118	143.557	186.674	199.234	165	156.502	173.343	182.607	165.478	165.901	166.128	145.807
YEL069C	0.615991	4.73907	1.36019	1.25293	1.71162	2.47795	2.6379	0.737536	1.17077	1.11493	1.32786	0.889027	0.869916	1.12046	1.67528	1.06296	1.30344	1.23297
YEL070W	0.872988	8.07259	7.31373	7.75725	7.88453	7.8985	5.40237	2.67397	3.4481	2.59698	3.66	3.42462	4.02856	4.04676	4.44474	4.67933	4.73429	4.10393
YEL071W	653.455	740.861	267.893	177.814	172.948	144.417	196.462	158.592	264.242	294.872	188.228	156.083	155.787	156.447	187.188	175.867	189.32	180.48
YEL072W	251.239	92.404	31.4587	39.5408	45.7544	43.729	69.1736	80.2493	106.222	39.6524	35.4074	65.8839	66.5435	60.9967	58.9521	53.3701	51.233	46.2134
YEL073C	138.734	170.328	202.505	149.997	185.703	165.54	157.287	134.6	119.023	160.738	101.766	90.1932	86.9746	93.1323	110.011	112.395	99.6147	107.269
YEL074W	19.7042	18.7506	83.9668	27.6787	30.005	30.1779	22.3175	36.647	29.5774	25.8805	27.1375	16.3298	18.174	15.74	16.4032	22.1283	26.8865	28.1319
YEL075C	0	0	0	0	0	0	0	0	0	0	0	0	0	0	0	0	0	0
YEL075W-A	0	0	0	0	0	0	0	0	0	0	0.219982	0	0	0	0	0	0	0
YEL076C	0	0.13823	0.808748	0.55937	0.217472	0.38736	0	0.309281	0.136283	0	0	0	0.150744	0	0	0.194738	0.165751	0.162723
YEL076C-A	0	0	0	0	0	0	0	0	0	0	0	0	0	0	0	0	0	0
YEL077C	2.2565	3.26887	3.38704	3.10358	2.92711	3.02523	3.10094	2.57642	1.74305	2.48493	2.57413	1.72171	2.41673	2.33634	1.4636	2.23093	2.25001	2.61964
YEL077W-A	0	0.216718	0	0	0.331141	0	0	0.226802	0	0	0	0	0	0	0	0	0	0
YER001W	87.8157	99.0034	10.363	18.7062	22.4866	24.6323	36.4862	40.0839	51.9323	21.7027	36.4859	47.032	27.9812	25.5653	30.7125	24.1393	25.0933	36.9847
YER002W	894.586	131.219	106.255	207.237	207.543	178.116	186.602	252.098	161.317	121.963	157.614	152.852	153.296	170.163	155.469	145.336	147.599	154.711
YER003C	108.561	518.847	104.008	137.736	117.572	122.415	137.77	205.825	231	159.546	225.142	233.106	183.841	166.489	164.813	156.092	153.84	187.673
YER004W	378.339	343.236	1551.66	1207.2	1453.71	1480	1151.95	240.776	305.755	1308.41	1387.48	1366.85	1352.81	1355.69	1220.95	1209.6	1123.26	894.723
YER005W	70.6934	35.2263	21.6392	22.1037	27.7843	27.4849	30.0539	32.6338	30.4794	22.0527	23.1311	26.1662	23.5198	23.8349	24.9624	25.0593	25.7234	25.2696
YER006C-A	2.87892	0	5.08709	0.760728	3.74538	2.42474	3.34449	4.44519	1.11844	1.60002	3.86385	4.04681	1.88097	4.07766	3.39769	2.43706	5.58893	1.38711
YER006W	607.004	56.7178	14.7226	68.0067	76.307	83.5352	103.588	186.049	87.5861	34.8414	46.8996	49.3661	55.9721	59.5982	62.2357	63.8468	68.7109	68.7934
YER007C-A	639.76	249.023	122.691	239.856	279.938	267.572	291.558	257.067	251.704	205.662	221.342	265.723	248.088	297.834	267.922	252.749	233.002	224.253
YER007W	35.061	23.1184	20.5972	19.043	25.7301	22.4676	27.084	28.1212	24.5168	25.2514	19.976	27.836	30.1751	29.6085	29.8855	30.9729	30.084	26.2623
YER008C	22.9399	20.1726	20.5685	15.1318	16.5683	17.5104	17.2717	16.3701	16.4949	15.4378	19.6325	14.5318	16.6478	14.9785	15.9269	16.6029	16.2138	17.3065
YER009W	2077.36	1268.68	853.403	1084.72	1077.67	951.866	1016.43	1970.3	1500.93	1361.65	912.162	1227.34	1184.79	1273.18	1122.11	1129.46	1132.38	930.203
YER010C	140.441	192.294	291.686	238.102	308.711	337.482	283.028	156.121	173.322	367.585	285.712	399.712	425.803	419.474	389.94	358.462	348.038	296.228
YER011W	2.68763	3.2207	6.89459	4.0806	3.61247	4.91496	3.70358	7.44464	8.51785	22.747	7.96719	11.5594	14.0667	14.7585	14.641	20.3951	16.4012	17.0578
YER012W	484.267	820.371	1124.99	878.583	1022.63	899.95	810.777	619.311	718.564	950.166	960.203	1051.41	1024.77	1117.72	1009.57	1012.95	944.586	700.313
YER013W	19.8184	15.0003	9.59762	11.0688	12.4415	13.6638	13.6105	12.3584	12.3283	8.64631	13.3414	10.9446	12.4179	11.0374	13.157	12.6107	13.43	13.1633
YER014C-A	87.3008	89.6552	120.353	131.294	122.559	105.565	103.135	61.9716	75.0142	131.932	125.454	139.958	132.355	134.015	136.458	115.742	113.906	138.531
YER014W	27.98	36.0868	42.9223	46.0844	44.2643	47.099	45.3683	20.0262	24.6386	44.1033	44.179	54.0956	46.1187	43.8632	43.3619	43.1658	43.3624	37.5321
YER015W	7.44505	18.0823	832.522	384.024	264.212	196.535	175.198	17.4069	24.8401	1129.04	415.892	309.832	314.89	285.367	280.134	278.64	289.006	271.37
YER016W	47.5854	78.1273	29.7679	35.1905	31.7685	32.187	34.3881	70.4278	67.6166	35.3908	52.0165	44.368	43.2514	47.2606	44.3779	47.8092	45.9006	56.9553
YER017C	46.9562	96.4626	105.042	69.1444	67.8578	71.731	62.2594	69.3717	84.8438	70.5589	68.9112	53.9504	59.3591	53.4698	60.4423	57.2726	56.9139	62.8039
YER018C	50.4155	98.6616	66.1001	51.0971	45.0863	39.0755	37.7204	101.746	115.57	85.9013	66.0164	80.0277	71.6599	73.4857	65.6985	66.2926	62.7713	71.4921
YER019C-A	2534.98	1670.9	1901.44	1806.34	2212.21	1993.18	1671.99	2459.06	2245.64	2240.87	1452.4	1986.82	1927.96	2077.58	1815.6	1646.37	1551.84	1172.55
YER019W	27.083	54.4289	25.223	34.326	33.5015	29.0441	30.5896	41.423	47.3562	40.471	38.4997	39.0108	37.6454	34.5274	35.2026	31.7005	31.1258	38.2594
YER020W	68.4098	212.174	194.324	163.393	175.108	184.835	141.593	230.614	198.106	170.229	169.885	147.999	131.323	120.683	134.607	140.669	138.601	162.578
YER021W	155.879	273.265	504.936	355.541	390.553	357.422	297.254	176.073	211.454	308.082	438.821	329.765	328.51	328.425	335.819	337.448	335.713	286.109
YER022W	41.591	40.8406	30.6124	35.3346	37.8337	37.3127	39.666	33.5383	35.3895	34.4486	34.1017	38.3073	40.9009	39.1439	41.0605	39.5231	38.5161	31.1306
YER023C-A	1585.5	1615.18	2066.03	1893.48	1789.7	1490.03	1470.1	1039.99	1336.54	1908.7	2225.29	1991.81	1784.51	1767.5	1706.32	1592	1448.19	1494.99
YER023W	259.756	283.582	350.675	327.473	292.833	273.918	263.174	158.895	218.532	335.147	354.221	321.416	296.273	304.834	276.275	262.846	256.833	250.849
YER024W	28.4314	160.888	541.058	230.401	180.984	120.266	92.982	29.0166	84.1151	457.559	174.583	102.352	95.5074	81.0656	90.3612	99.2577	105.28	89.7969
YER025W	422.288	169.067	104.43	143.527	136.079	150.649	155.337	272.649	187.459	107.864	124.03	108.399	117.494	114.456	123.25	117.174	123.992	118.108
YER026C	175.823	414.436	754.334	587.479	403.811	313.268	317.681	349.29	612.578	1024.44	801.896	590.067	546.804	548.038	557.76	470.94	471.432	325.58
YER027C	43.3424	82.3655	75.6457	68.1946	63.6299	65.2282	68.87	52.8658	62.0819	54.6975	55.9536	61.7697	62.1177	60.7765	59.6741	60.4552	60.7795	55.0777
YER028C	4.86832	4.13181	10.0866	10.126	13.8535	11.103	11.1522	4.58412	3.23226	14.3827	11.5295	12.105	10.8331	12.9707	12.2663	9.33244	10.78	13.2494
YER029C	217.816	119.535	147.33	131.256	128.058	116.479	108.278	134.564	110.115	143.472	114.654	102.213	99.9973	109.996	104.021	98.0405	98.1376	101.038
YER030W	340.306	443.167	1106.62	756.164	768.885	611.311	556.686	322.163	387.739	1147.46	545.58	709.994	681.038	726.135	625.329	625.615	569.911	468.404
YER031C	212.791	205.84	173.134	214.909	194.667	177.197	186.86	173.68	175.662	193.144	173.562	201.25	202.636	204.31	188.852	178.881	173.083	170.632
YER032W	19.5573	26.99	36.8995	21.0393	15.5517	17.1225	16.9001	18.6362	24.9822	27.9363	25.1952	23.2735	22.7161	21.1568	20.6017	17.7211	19.9956	22.258
YER033C	9.46908	10.1714	14.7123	9.12888	10.4141	9.42961	8.88086	8.08374	8.61808	9.09122	10.4727	7.48858	7.99538	6.74586	8.19442	7.81247	8.21053	9.77476
YER034W	134.934	60.359	93.5679	150.467	150.379	127.253	120.503	70.4947	76.7263	120.405	153.367	136.727	122.444	126.437	121.813	119.515	109.646	131.065
YER035W	195.345	132.834	170.936	255.85	295.855	283.677	272.838	151.921	152.689	192.167	322.919	298.157	313.752	324.895	317.156	297.636	300.694	297.933
YER036C	1126.1	108.719	32.3571	99.3029	138.616	149.338	205.522	188.132	112.071	56.5329	108.044	131.709	149.034	147.077	159.102	144.48	152.887	147.553
YER037W	110.66	41.6429	57.7452	68.9096	100.632	110.818	119.374	40.7369	45.0391	62.7641	67.5913	128.695	122.248	125.362	119.636	101.15	104.292	93.7287
YER038C	38.4026	18.8713	12.3573	18.4113	23.1574	28.4553	26.8626	17.0164	16.839	14.7525	17.3552	26.8008	25.3764	24.5388	23.3502	25.3393	25.2063	22.8087
YER038W-A	0	0	0	0.444507	3.74341	1.43569	0.770688	0.720344	0.317582	1.8367	0.878897	3.14239	1.43982	3.10453	2.74229	0.926895	2.83022	2.38029
YER039C	21.9384	55.8814	62.9094	87.7438	112.814	93.2709	98.8997	44.7015	63.3852	106.009	103.364	135.297	124.149	135.129	131.672	148.284	138.443	158.778
YER039C-A	35.5342	132.032	192.26	226.895	258.336	283.02	217.559	88.988	152.909	228.265	262.652	337.011	294.909	320.44	357.912	322.654	349.14	316.239
YER040W	23.4653	24.3022	22.4208	26.6917	24.5487	27.2558	24.3023	23.4829	23.4785	23.3378	37.2591	22.2943	23.0766	21.2005	23.5954	25.298	25.3236	26.0853
YER041W	17.7596	14.4098	18.3718	16.8522	21.4024	24.8397	22.3769	12.1668	13.3849	13.5492	16.3006	15.9199	17.542	16.7114	18.6767	21.1976	19.9128	19.7455
YER042W	749.82	434.36	436.881	795.785	760.904	721.849	700.98	411.276	392.793	460.421	472.873	683.307	623.373	674.88	597.934	585.269	550.458	419.182
YER043C	2666.72	798.998	435.167	482.946	217.688	202.231	379.335	1183.74	1211.48	873.818	852.939	526.852	550.517	553.166	607.835	490.438	512.438	446.994
YER044C	204.705	421.508	1824.41	938.865	1063.4	862.442	725.782	318.615	637.144	2173.53	880.136	954.661	913.956	969.049	802.729	765.258	730.033	533.426
YER044C-A	15.4609	5.12819	3.42699	2.78398	2.18241	2.5091	4.32587	7.56153	5.39077	6.67949	2.1959	4.55498	5.22581	4.56744	5.13317	4.93446	4.03383	3.83642
YER045C	82.0269	28.8247	23.8751	24.2222	42.2133	46.2094	48.919	31.615	24.791	20.5344	10.4221	17.0941	26.3296	27.4595	29.0461	29.7674	28.5464	18.4127
YER046W	97.6327	222.116	170.155	193.038	260.053	226.71	231.961	212.76	243.077	236.779	167.108	253.442	282.217	312.874	288.1	290.296	271.188	215.913
YER046W-A	5.93637	4.82128	11.7413	11.4844	13.2184	7.89813	8.71715	5.72561	7.61068	7.66827	7.99521	3.54986	4.61021	10.3369	3.72685	16.4496	8.60253	12.4333
YER047C	40.019	31.5179	47.0746	34.3463	38.6035	38.3937	35.7612	29.6448	26.731	32.1013	35.1224	28.4985	28.9592	28.0189	29.396	30.4365	29.5543	30.4193
YER048C	144.341	157.241	252.345	172.245	160.538	142.603	143.603	119.039	124.92	192.786	122.506	148.16	138.251	134.443	132.38	138.12	129.052	117.412
YER048W-A	502.502	675.751	1217.24	700.963	620.837	528.617	551.401	596.043	783.811	1534.75	445.222	662.045	721.11	719.894	725.372	728.912	679.794	489.178
YER049W	291.494	49.1328	21.4438	33.8915	32.8807	38.8036	50.9925	82.2354	52.1218	30.1588	31.1906	32.0386	36.4775	31.8913	35.2252	36.2839	40.8062	37.5671
YER050C	264.272	668.691	598.179	342.166	319.539	287.985	277.475	587.344	862.626	610.684	252.24	355.396	379.949	444.971	397.985	390.383	356.633	320.152
YER051W	24.4969	28.8718	37.5006	36.7979	36.853	40.6023	42.7248	30.1886	30.1494	41.3373	39.3801	43.4746	43.1556	43.647	42.2712	45.8973	44.7272	39.7815
YER052C	987.778	295.156	41.4098	180.965	194	254.075	268.666	304.588	320.512	89.6734	304.628	167.608	165.113	186.118	204.22	207.885	215.049	183.993
YER053C	14.2387	70.6845	261.786	164.864	251.516	206.505	144.225	18.9445	41.9597	37.6636	35.9455	40.5156	50.3756	52.2598	48.7932	47.6789	55.9806	44.288
YER053C-A	7365.52	8586.01	144492	113155	157308	137012	74560.7	3597.31	13347.3	94960.1	114842	89515.8	71868.9	90947.6	71449.4	85811.3	87999.5	66042.5
YER054C	2.66677	18.4998	606.098	400.991	496.335	482.968	303.437	8.94235	16.3151	272.932	177.61	174.416	192.815	178.078	189.514	218.025	203.705	195.657
YER055C	1805.67	583.341	368.296	282.175	325.712	362.588	390.095	822.062	687.698	342.834	399.256	358.38	359.508	383.447	389.039	364.228	336.522	295.096
YER056C	1892.4	404.258	48.1943	193.197	150.444	213.28	344.891	743.843	424.321	98.9873	202.868	174.284	188.133	195.681	211.196	167.574	228.634	214.512
YER056C-A	6834.25	2328.15	320.484	1028.78	1296.84	1300.8	1511.25	4364.75	3290.14	856.092	898.144	993.957	1169.67	1314.87	1265.73	1378.65	1387.58	1234.07
YER057C	1187.58	856.577	878.984	897.479	1109.13	922.622	952.018	624.85	704.094	1002.84	701.332	910.056	959.116	994.223	924.146	835.39	808.995	781.064
YER058W	38.5275	475.051	305.678	157.637	108.343	116.087	133.255	156.996	392.482	245.304	112.388	150.149	147.09	170.349	166.551	161.551	161.733	166.362
YER059W	18.8466	57.0988	75.472	74.7033	79.6006	74.2331	65.6205	41.1497	57.0145	62.2763	68.851	67.9519	67.3607	62.3954	60.6064	68.3144	67.1242	72.3697
YER060W	93.9987	41.7101	27.8047	35.7013	40.2728	39.1776	37.4466	52.0417	43.7807	34.9495	43.7594	34.8843	34.6053	36.6147	28.3196	32.9271	33.5935	44.0765
YER060W-A	57.7957	21.1391	8.39433	14.6086	13.1246	17.0919	17.2376	31.4085	19.3766	10.3774	16.9917	13.4062	13.9632	11.6182	13.7647	13.9629	13.0252	17.5195
YER061C	79.7288	43.6302	14.0129	30.4166	33.1492	40.7915	45.3326	39.5566	35.2046	20.0763	46.3518	39.757	35.373	35.6405	35.5947	32.874	36.1722	40.8268
YER062C	1450.55	77.257	32.0888	70.4259	74.6647	101.83	184.429	101.256	74.7924	89.256	118.343	106.479	106.985	120.701	117.718	104.144	114.78	136.989
YER063W	138.051	169.061	167.581	205.62	163.654	155.939	145.44	129.982	172.088	152.415	195.682	174.842	170.489	165.035	166.014	142.941	165.712	160.833
YER064C	45.2153	38.0349	16.761	22.1051	20.0529	28.1904	45.014	126.494	86.999	25.6214	31.4898	29.638	33.9816	36.3402	40.6777	47.1366	47.4936	58.4517
YER065C	42.6695	212.578	128.902	136.357	141.256	97.2397	103.135	102.389	319.081	258.776	151.986	113.622	137.533	121.046	127.552	128.546	143.149	124.538
YER066C-A	4.1458	87.7212	175.774	261.563	156.807	51.318	25.7286	25.5463	42.2889	35.7911	19.7414	9.82985	16.6417	14.2259	15.4095	12.2236	20.3387	16.0533
YER066W	12.3491	31.5757	72.2118	69.1984	75.7558	61.87	57.2729	18.7335	24.8902	94.859	63.2211	69.3507	57.5253	45.9085	54.6314	51.1825	55.6874	63.4313
YER067C-A	22.9155	459.86	1521.26	2607.74	1568.52	448.942	228.333	117.445	156.97	156.198	62.896	52.2061	57.3278	73.0848	68.089	46.8728	51.4742	55.0474
YER067W	4.29607	117.01	365.428	662.468	376.286	114.067	56.5903	24.2312	36.8167	51.2433	17.9857	14.5535	14.6343	14.5568	15.3779	13.3016	15.9613	11.8503
YER068C-A	50.2834	8.12434	6.37164	15.1901	12.6659	17.9484	11.5917	10.0089	11.9981	8.29446	20.4068	8.97499	6.48629	7.74361	7.09428	11.5172	9.21855	8.08521
YER068W	97.2118	80.2849	73.6094	70.7471	59.6537	56.4593	52.3395	71.8974	77.7723	60.117	86.0337	54.9359	50.4692	50.0898	51.0075	50.0421	50.8411	56.9781
YER069W	422.472	91.6823	72.6374	167.645	158.586	174.017	126.748	153.028	128.9	101.106	288.446	115.164	88.5273	76.87	79.9373	86.3358	92.0491	94.5778
YER070W	40.7738	423.027	16.1961	38.2518	18.7494	19.0278	30.6161	198.863	125.59	50.1036	74.6652	101.972	70.4445	56.8101	66.9923	54.2194	53.4108	79.3147
YER071C	165.07	159.811	214.101	199.484	208.369	184.284	178.06	173.873	214.316	261.962	141.019	222.144	214.858	262.823	194.264	228.405	224.424	177.484
YER072W	762.835	439.574	317.558	404.314	352.306	343.535	325.524	584.728	504.753	391.345	352.752	357.051	354.495	394.141	350.079	347.74	329.682	343.368
YER073W	700.345	124.3	32.138	88.6606	91.3356	116.5	168.034	209.05	132.635	128.029	151.925	110.324	104.266	102.395	104.399	108.677	107.545	126.13
YER074W	5590.23	2109.41	417.741	1151.41	1351.34	1388.78	1429.14	3972.18	3197.03	1027.69	1048.86	1122.98	1213.32	1438.64	1377.84	1386.9	1425	1308.22
YER074W-A	939.852	751.567	892.717	968.047	1088.9	1106.1	919.584	741.047	885.876	1035.52	721.193	1108.21	1078.64	1169.27	970.138	938.972	934.456	707.472
YER075C	46.3922	22.4454	28.1995	33.8333	27.0371	26.8567	27.7443	22.4893	19.8933	55.2484	39.7982	31.6783	33.9251	27.0759	30.5238	30.6059	29.8821	33.14
YER076C	25.4449	19.0454	19.7217	20.2036	26.5193	21.3513	21.7327	18.4907	19.7724	28.7676	17.9162	23.2745	20.3632	25.2016	23.2936	22.5694	21.0294	21.8621
YER076W-A	15.3021	17.9035	20.605	32.075	27.3121	18.5747	19.7442	17.8833	19.064	29.9383	23.3238	22.5199	27.8621	25.2824	24.0875	26.8867	20.1937	19.1544
YER077C	34.5752	25.9532	24.8718	21.8608	23.7615	22.1821	24.274	31.2892	31.7714	17.2615	17.7616	18.5158	20.5331	19.3033	20.8109	21.9487	22.3201	23.4624
YER078C	32.4934	50.7143	60.2791	31.2183	32.1546	28.7558	30.9607	37.8516	45.8926	53.1104	34.4978	31.6994	36.3939	33.6501	35.437	34.2077	31.1913	32.5825
YER078W-A	0	0	0	12.559	21.9581	6.57129	10.8033	10.7375	18.8148	12.9668	12.774	0	0	5.60501	5.68555	0	17.3827	11.634
YER079C-A	11.0778	33.3355	41.5307	25.8361	14.4028	26.4964	17.117	13.7174	15.3424	20.293	15.2062	20.8592	14.8034	12.0268	18.3006	20.6051	16.6663	20.5967
YER079W	73.1437	190.175	371.274	288.662	346.167	331.695	297.316	54.719	67.3493	154.273	137.129	190.908	193.282	191.256	190.173	177.326	168.688	178.524
YER080W	32.9098	123.47	161.192	108.155	110.078	110.02	90.6666	60.6516	84.8388	114.007	99.5803	89.0348	88.0895	85.6249	92.3632	96.3749	91.2568	90.5797
YER081W	564.671	271.52	46.9409	88.2951	68.7459	73.8529	106.328	254.514	201.485	83.0525	98.2884	67.3733	67.3644	68.4419	84.2264	74.5664	84.2264	67.3349
YER082C	271.6	35.3664	23.5737	46.6289	48.4809	54.9041	58.4274	80.2325	44.0264	32.1794	37.5056	37.9711	40.3996	42.9105	43.3817	41.6849	45.9925	46.4371
YER083C	148.302	104.384	70.3562	121.738	131.263	125.384	130.384	98.9903	101.835	94.8632	136.25	143.788	131.472	138.531	127.89	122.868	124.498	145.343
YER084W	19.1952	23.0996	127.916	83.8708	140.425	125.121	101.477	19.0191	9.99444	52.6494	46.7345	66.7409	70.1355	71.1865	58.6827	65.531	66.0759	82.9179
YER084W-A	0.411962	0.786357	0	0.32911	0	0.345103	0	0.549624	0.241629	0.336119	0.326221	0.285597	0	0	0	0.346718	0.600927	0.601693
YER085C	29.1122	9.09367	3.09712	6.61905	8.39347	4.7265	6.02108	10.6917	5.18135	1.2561	4.56923	4.00403	2.51148	2.96269	2.96551	2.99425	3.18821	5.15993
YER086W	858.105	176.906	74.6794	140.525	126.281	138.999	156.988	199.16	156.736	110.312	173.035	130.164	120.163	116.407	125.061	120.38	124.206	121.539
YER087C-A	23.5854	124.123	86.2164	45.5035	39.7034	40.936	44.7328	64.2434	114.265	88.6379	39.7636	48.5632	53.8182	54.0776	52.9632	53.2509	53.1726	59.9972
YER087C-B	1064.35	1641.08	830.08	913.632	819.12	800.055	850.427	1329.8	1296.36	1229.67	948.249	1179.37	1033.77	1097.66	921.887	988.202	891.059	936.233
YER087W	7.18795	37.7158	22.6545	13.2315	11.2114	11.7331	14.0542	14.501	29.2044	21.2611	13.8309	13.6711	14.6036	13.8883	16.7024	16.6497	16.2957	16.2986
YER088C	139.483	54.7776	171.895	126.48	125.794	116.954	103.866	64.3666	46.9758	156.09	127.939	82.589	73.5755	68.5307	61.5192	60.7753	61.8458	112.48
YER088C-A	67.6105	45.7535	72.4837	79.7893	89.6698	47.0917	59.3655	67.2285	63.2281	46.611	71.2514	51.5788	50.4489	63.0482	48.3332	51.929	61.6207	58.5345
YER088W-B	62.1336	42.8081	69.1232	70.6237	65.8743	22.252	60.224	66.4935	58.6747	58.0578	43.0325	62.7096	34.4401	69.1139	38.0282	37.5199	50.9989	38.2425
YER089C	116.96	75.9336	74.2902	72.8453	76.4483	68.9123	71.0941	60.542	59.6214	57.2476	75.9683	57.5352	59.5037	57.5163	56.6732	55.1798	55.9046	64.945
YER090C-A	8277.53	4520.84	1655.37	3442.12	3221.88	2745.35	3487.62	3212.61	2916.26	2301.45	3959.16	3752.26	2443.4	2499.5	2756.68	3593.54	3699.64	1587.56
YER090W	236.921	119.813	59.9024	113.033	93.4439	103.39	112.189	121.961	109.591	104.743	158.069	104.957	101.98	98.995	103.698	99.8796	101.177	106.182
YER091C	3941.57	985.636	66.979	298.141	245.072	267.976	427.36	1182.94	1132.34	283.543	722.7	392.078	385.918	379.188	451.385	395.361	429.446	448.937
YER091C-A	2.11972	2.62461	7.87181	3.48707	8.29829	12.8113	2.98844	4.31224	1.27277	9.40518	10.7038	6.17719	2.83325	6.16169	4.62359	5.49118	1.57066	6.15603
YER092W	519.222	283.414	144.778	324.493	274.905	288.458	336.459	344.468	357.191	242.137	253.047	347.763	322.246	381.116	346.839	352.476	309.723	275.341
YER093C	20.8754	16.0297	15.2373	13.4152	13.543	13.4629	14.8406	15.5546	14.7281	13.4952	14.9682	12.7535	12.9465	12.9597	13.3925	13.5079	14.2824	14.1897
YER093C-A	77.8553	260.297	229.688	139.245	142.905	143.62	134.62	129.088	186.097	230.868	135.683	145.133	166.127	159.769	152.548	159.27	145.336	162.278
YER094C	293.178	483.47	898.969	675.557	696.237	617.786	514.695	340.364	386.256	611.31	606.629	595.41	550.28	579.246	534.24	531.162	526.378	400.277
YER095W	75.7493	189.605	129.39	165.434	153.616	143.18	152.703	130.383	131.299	163.862	146.461	160.831	131.892	132.668	130.08	120.105	116.618	163.565
YER096W	16.8264	3.31379	11.08	32.9229	49.5138	60.6716	56.2749	7.51221	4.7474	14.7071	44.1269	58.5904	53.9326	50.2548	54.9817	60.0983	56.7175	63.0722
YER097W	7.2005	9.95975	13.5535	6.44543	6.9341	8.77466	8.94217	6.96344	7.99889	9.44178	3.87459	3.37456	5.21647	3.94766	7.38421	6.7861	7.02072	7.5225
YER098W	16.7385	31.8527	26.7585	19.2291	20.899	21.2469	20.2471	27.4627	25.3422	16.8708	16.1197	15.3007	15.153	13.4738	14.8927	15.839	16.8841	16.4485
YER099C	211.987	76.7555	127.856	132.75	131.117	117.932	122.508	112.637	84.0395	109.991	86.6824	91.7683	95.8913	90.2179	93.7523	88.12	85.7636	93.1193
YER100W	283.394	217.897	295.536	298.055	308.916	295.094	282.961	238.372	234.99	349.417	317.596	326.964	352.532	350.759	360.545	315.625	315.072	267.961
YER101C	26.7463	43.9796	65.0927	53.5549	67.6739	69.7398	66.3233	25.8214	38.1379	50.4238	45.9568	54.8745	57.0638	59.9199	57.2774	60.8431	63.0206	68.4722
YER102W	1324.29	374.579	69.48	209.18	239.698	228.126	264.498	660.596	546.186	161.993	188.403	205.586	213.116	230.681	235.794	262.107	240.929	227.56
YER103W	42.4001	101.578	424.682	271.602	632.785	527.478	364.887	26.3807	35.3501	201.721	413.821	402.362	479	496.394	637.694	826.69	855.397	422.97
YER104W	22.1937	57.5161	87.3386	68.3725	76.0356	74.6425	63.944	36.2933	39.412	66.0375	64.636	64.0163	58.6305	59.2893	46.8798	49.0954	46.0238	46.9922
YER105C	40.91	31.4977	35.3583	32.748	30.4602	32.5411	29.3343	32.4732	30.3571	27.1163	33.9801	29.9821	29.4056	27.3574	28.8324	28.5091	29.8974	31.5491
YER106W	14.2146	11.679	10.7338	14.8983	17.7573	17.6226	18.0375	12.1337	12.2798	10.0778	17.3105	17.8062	17.5363	16.1484	20.5772	20.4025	21.7119	21.1507
YER107C	80.772	82.7799	66.0194	77.5923	69.7963	65.438	69.4816	79.1003	85.7398	86.9531	72.4545	77.7232	74.0594	81.2174	74.5758	77.9916	70.3408	76.464
YER107W-A	110.131	122.618	80.9687	105.729	91.8394	110.656	90.6143	94.7443	108.756	99.8318	94.4105	89.775	100.514	104.586	108.833	97.1755	103.682	93.5039
YER109C	17.061	12.377	7.19701	8.93691	8.06088	9.49435	9.79033	11.0128	11.3932	7.24094	12.1323	9.70752	9.44497	8.63501	9.65928	9.21951	8.95333	11.255
YER110C	282.414	42.0497	21.0046	42.6554	47.9495	53.2749	65.6719	116.72	61.1829	32.3775	52.0315	49.8895	56.1841	51.2864	58.4418	56.1305	60.0886	60.9556
YER111C	8.81833	40.7723	34.4642	29.0309	22.3099	22.4208	19.9402	21.1381	19.0846	26.6092	27.9367	23.3689	20.3878	19.4035	19.5873	20.3016	19.8393	23.3305
YER112W	287.216	311.541	336.217	331.841	297.613	262.026	241.794	299.876	321.252	332.791	287.706	311.46	290.6	329.601	295.939	281.82	283.944	253.497
YER113C	49.6562	42.0546	21.9657	22.1393	21.3107	25.122	25.7407	42.0121	35.9548	32.9985	30.6012	25.7503	24.4514	25.8404	27.1416	28.8125	27.8739	32.4842
YER114C	53.2482	22.2496	30.0595	24.323	25.3694	26.033	23.9487	25.5014	22.0676	20.578	27.8923	22.0059	22.2987	19.6974	20.0899	22.2016	21.2986	25.0798
YER115C	52.9026	40.6389	76.8488	58.3575	82.3891	70.5313	64.4443	48.8404	52.4854	75.0598	63.933	67.9082	69.448	73.4422	68.4222	72.7258	71.4019	73.4915
YER116C	40.0035	21.7713	42.9662	41.5651	52.5323	57.5099	46.0728	19.0817	18.7772	24.1542	31.1272	31.0588	34.1964	32.0582	33.9209	37.985	33.9041	27.9864
YER117W	7999.48	3081.06	782.335	1741.82	1902.56	1825.99	1936.65	5978.86	4761.01	1861.92	1345.26	1805.85	1817.56	2178.88	2010.24	2114.72	2046.12	1494.92
YER118C	114.031	136.145	36.5955	57.4408	55.9218	57.4293	70.276	124.822	106.646	77.8613	92.0991	91.8904	92.1715	95.9714	90.0598	101.006	101.899	107.237
YER119C	14.1875	71.2777	125.117	97.3955	115.454	101.628	83.1354	35.5013	54.9979	110.305	122.789	107.772	101.486	95.3512	89.0607	88.603	78.7711	90.2343
YER119C-A	111.212	99.0467	105.125	98.2007	98.965	104.49	97.9252	88.2105	96.5448	105.688	110.55	101.833	97.4331	106.202	107.281	100.743	98.3969	98.6452
YER120W	436.248	392.338	433.566	416.042	431.997	390.425	382.686	411.253	427.068	435.231	478.075	456.016	458.832	463.472	414.201	405.969	412.726	437.707
YER121W	18.8997	55.1023	2119.68	1223.89	1219.09	906.638	595.332	34.2853	44.2876	2755.77	612.942	750.485	655.848	623.971	471.007	495.277	397.38	459.647
YER122C	296.117	201.183	169.686	149.082	145.01	137.683	137.725	224.951	204.155	165.375	145.235	154.405	159.364	143.22	150.235	148.015	148.11	146.347
YER123W	60.7979	48.6879	47.0554	46.1303	40.9184	44.315	38.8019	47.1507	49.71	39.7599	55.9057	43.2905	46.9718	38.1319	44.4102	45.6255	49.0437	45.5292
YER124C	71.2047	13.6862	24.7565	298.766	117.208	21.8771	24.1535	42.7189	41.3487	141.374	132.591	56.1344	50.8429	62.4954	55.3807	52.1824	56.4364	77.1358
YER125W	84.508	99.7477	145.308	114.769	115.788	121.193	93.1256	91.2406	98.0428	93.9389	106.712	89.447	89.7335	75.7252	85.6106	86.2088	85.2939	80.2443
YER126C	1397.67	129.186	24.9958	151.123	166.95	181.478	235.745	432.317	224.213	104.981	109.892	132.651	147.514	152.911	155.903	157.9	176.063	143.965
YER127W	295.26	26.388	4.90274	40.4933	29.6698	36.4159	43.3962	78.9757	37.2444	19.4817	37.8072	28.6944	31.94	31.4854	32.0108	32.6878	35.5009	41.463
YER128W	133.463	85.3877	55.4444	68.2329	71.9923	81.9804	83.3052	70.4465	74.6491	89.9167	89.0981	105.987	104.395	117.674	106.227	96.702	101.21	101.928
YER129W	36.2704	22.7569	33.1536	23.5356	25.0138	23.3033	21.9107	22.1432	20.9089	17.1193	21.3423	15.9318	17.9164	15.5111	16.4558	18.287	18.1938	19.8254
YER130C	101.792	55.5267	35.186	50.5491	41.2706	39.6714	46.9696	100.169	85.4067	48.0637	46.7622	40.8196	40.0383	40.1181	45.202	44.5235	42.9594	46.4651
YER131W	9226.97	2150.48	161.911	928.769	1004.52	1198.37	1495.37	4329	3757.86	692.992	779.822	915.206	1046.24	1258.52	1251.62	1194.53	1228.31	1283.97
YER132C	20.5538	7.60825	5.41856	7.56451	7.95535	8.10478	9.2507	10.2925	9.0828	7.42698	9.89612	8.18653	8.4106	8.12498	8.98083	9.31926	8.97574	12.7974
YER133W	679.509	546.236	748.964	675.49	702.337	648.578	544.799	544.575	554.949	450.502	373.065	497.297	490.977	487.214	478.366	490.773	463.017	342.957
YER133W-A	58.7011	76.0299	42.7228	52.1672	50.8479	46.9281	39.77	56.7344	64.7708	44.9469	34.4542	36.7259	38.5672	42.0343	38.8745	29.6017	39.8794	35.776
YER134C	117.129	137.346	74.8228	100.782	76.104	74.5078	86.0383	93.0591	113.778	84.4672	65.4883	70.1232	63.2155	76.7013	75.4013	75.2252	78.8417	62.342
YER135C	3.09384	6.21819	14.2426	13.9626	15.2835	8.91397	9.99853	4.1321	6.93452	24.7019	6.52029	13.8797	14.0595	17.5198	12.2787	5.72573	11.2394	13.3727
YER136W	80.3813	207.355	375.706	313.124	298.044	277.19	259.939	115.576	149.424	313.324	293.534	268.235	246.434	229.212	238.672	219.57	231.303	193.015
YER137C	160.698	23.885	9.89295	9.98788	26.2528	30.221	36.0747	57.3769	35.1681	18.5642	21.7315	16.5061	20.3957	26.7194	27.3733	23.077	28.9216	30.5277
YER137C-A	0	0	0	0	0	0	0	0	0	0	0	0	0	0	0	0	0	0
YER137W-A	530.848	73.683	30.9781	51.0931	59.0696	95.6236	112.38	191.79	112.013	37.8423	53.8205	58.1145	72.0082	85.9915	67.3119	62.7375	95.5266	89.5015
YER138C	0	0	0	0	0	0	0	0	0	0	0	0	0	0	0	0	0	0
YER138W-A	2973.84	2557.82	4341.13	2455.49	3583.75	2970.17	3610.4	4851.07	3625.12	9023.83	4563.83	5441.75	4250.81	5260.23	4314.43	5154.05	3940.79	5826.79
YER139C	68.4658	60.914	75.6034	116.818	119.173	112.864	109.868	45.6543	57.3223	106.074	89.53	126.518	122.155	122.824	118.676	116.762	105.038	79.5921
YER140W	58.9577	23.5477	20.2323	31.4204	29.7539	31.9003	30.2723	30.8181	28.6042	24.0704	29.3007	33.5435	31.0401	33.481	30.9831	30.86	32.5589	28.7775
YER141W	44.2873	182.85	433.859	172.808	169.335	176.903	145.181	80.6913	137.964	176.64	137.249	108.66	109.624	106.532	119.63	123.894	121.056	132.497
YER142C	40.6614	144.605	202.401	212.775	279.013	251.824	227.968	68.7433	79.6939	153.228	207.718	239.885	225.733	220.445	201.999	196.391	189.484	163.147
YER143W	44.2391	148.915	315.218	233.437	245.771	221.669	202.56	93.3596	109.924	240.124	243.67	231.953	227.795	222.172	226.029	211.916	203.915	181.174
YER144C	38.7647	38.5218	86.7063	59.7894	60.9236	52.1379	45.9058	43.1878	36.2996	69.6831	65.5913	45.7866	42.878	42.4539	41.4936	44.3421	43.8896	53.9571
YER145C	306.738	146.818	113.01	207.029	150.802	204.414	228.534	280.233	328.267	406.301	411.765	386.295	344.211	334.548	351.871	314.366	315.311	349.798
YER145C-A	60.0556	41.4114	45.8361	36.8198	27.5256	27.413	22.4919	51.7291	50.4778	30.4561	28.7229	25.6022	25.9735	30.564	30.7922	35.2211	29.3134	25.1855
YER146W	570.753	465.46	456.967	341.232	319.766	275.821	229.438	529.505	544.7	338.284	287.606	313.493	342.403	352.116	293.969	326.833	301.511	239.064
YER147C	29.6661	25.3695	21.1117	23.8607	26.1767	27.2954	27.877	22.6666	18.5782	29.3093	24.1374	31.7578	33.4658	32.8135	31.5406	32.7724	31.356	26.4728
YER147C-A	213.029	75.449	58.6031	63.0114	61.6585	55.9221	57.6008	105.981	78.9434	45.8591	47.6924	51.5046	51.9388	48.4558	49.6493	58.7161	61.5333	62.406
YER148W	554.452	195.475	156.523	167.671	144.508	136.259	146.668	289.465	204.657	147.376	146.09	143.613	137.508	157.973	144.955	145.621	146.762	174.468
YER148W-A	3.5268	1.28528	0.52557	0.237638	0.282858	0.743551	1.02736	0.998323	1.22299	0.994741	1.20197	1.25632	1.16274	0.631017	1.47926	0.253333	0.653105	1.50267
YER149C	82.5625	69.1573	25.0573	40.2101	33.9365	34.5414	41.7001	63.534	51.28	34.2517	42.517	47.4331	46.0885	49.4007	43.514	43.3179	45.6241	49.8039
YER150W	140.765	142.701	1694.54	586.435	1015.4	818.057	643.329	115.12	107.306	952.221	347.593	391.427	509.265	619.888	609.959	639.103	621.134	683.523
YER151C	108.968	44.3954	51.9875	42.274	38.9426	40.0139	43.483	42.2407	39.2939	39.3449	48.2675	38.5713	42.4292	36.7069	41.7945	40.7592	43.7123	45.9038
YER152C	28.8138	41.1328	53.9445	66.7254	56.3836	41.3912	38.1203	26.6347	33.9417	62.6729	55.6699	49.3199	42.7379	45.8937	40.7343	34.8384	34.1438	39.7186
YER152W-A	36.1319	64.7318	72.5404	89.6492	75.4304	59.2496	57.4116	33.6992	47.3178	82.9761	68.679	57.5369	60.1564	56.9289	49.7407	53.5169	47.4727	44.2511
YER153C	10.766	12.4237	13.7566	19.6914	13.0597	16.0626	15.6367	8.37501	8.7118	15.362	16.3654	14.6738	15.1944	14.5795	13.8662	14.6771	13.2031	14.2072
YER154W	134.607	145.72	67.6903	73.7332	49.1597	49.0588	57.2429	127.876	136.563	76.1701	70.2329	50.3359	52.0006	60.1306	57.3252	54.1361	57.7533	79.3576
YER155C	24.1729	27.9564	22.4557	17.8073	17.9365	15.6792	14.2171	31.651	27.7988	21.1113	27.1608	18.9305	19.9315	19.0661	20.884	22.6519	23.5014	29.9924
YER156C	464.277	172.602	68.2172	110.135	78.7759	86.5408	107.778	262.527	168.826	97.9063	102.211	105.19	105.972	108.961	104.369	101.454	102.733	91.9151
YER157W	33.371	28.852	16.958	21.6221	18.8181	18.4821	23.5377	21.4193	23.445	18.5653	21.9433	24.1201	26.9633	22.8187	24.0014	22.3886	23.827	20.6385
YER158C	224.234	109.943	33.1744	37.398	33.3784	44.6272	67.6351	143.819	103.878	32.0913	40.5674	40.1469	42.9349	42.1319	48.8437	41.0152	50.3307	61.394
YER158W-A	548.998	352.038	728.205	628.131	673.228	444.864	329.966	670.69	630.183	729.717	689.719	640.729	536.487	594.805	487.466	558.072	520.887	511.336
YER159C	637.032	430.272	837.422	766.969	750.206	603.761	458.776	785.492	738.541	956.583	895.75	707.062	643.018	712.289	608.126	638.221	654.563	545.756
YER159C-A	0	0	0	0	0	0	0	0	0	0	0	0	0	0	0	0	0	0
YER160C	0	0	0	0	0	0	0	0	0	0	0	0	0	0	0	0	0	0
YER161C	105.477	87.4484	97.904	81.5134	76.9749	80.4252	66.5344	79.3047	77.2969	59.6883	84.2588	60.3635	60.9228	66.47	63.2817	61.8841	67.719	66.5731
YER162C	27.1854	18.5603	32.7819	26.2226	31.5199	34.3953	33.2839	14.7167	16.3587	18.7645	27.3234	23.8982	25.9814	25.0726	25.0453	26.5951	27.2292	27.1526
YER163C	79.5118	116.789	75.4552	53.2362	44.2694	45.0825	59.3351	76.0434	103.834	57.064	39.6737	51.5264	56.5566	58.6956	47.9756	40.6333	40.5056	45.748
YER164W	32.002	23.1252	19.7196	20.1125	16.8661	20.0306	19.4418	22.9681	21.5057	18.6007	19.6778	16.4376	17.7171	15.5452	17.4745	18.0306	19.7565	19.8875
YER165C-A	0.750937	3.76576	2.62976	3.06529	2.21003	4.48394	4.22767	1.51101	0.445578	1.26941	7.33814	2.69548	3.96623	1.08823	1.62946	1.93843	2.21454	3.26363
YER165W	1228.19	373.936	228.864	371.721	437.402	453.784	457.225	602.14	423.082	277.552	437.192	356.307	368.58	354.233	370.595	392.041	405.851	373.671
YER166W	20.7533	35.3937	40.4101	25.3371	26.289	25.6472	24.7682	27.319	32.9447	27.5013	33.4692	28.1866	28.4155	26.2871	27.9392	29.6235	29.2093	32.6294
YER167W	52.3978	30.7631	34.977	43.2366	45.7392	48.9736	44.1924	33.8965	32.3588	30.6563	43.9598	35.9042	35.2361	31.9358	34.5056	36.1797	36.2725	43.1292
YER168C	99.2952	55.8413	29.8176	31.1178	23.0941	28.1612	36.8863	68.6999	58.8038	40.3924	32.1647	34.9677	35.3202	35.5619	37.4172	37.446	35.522	35.6663
YER169W	90.8736	11.225	31.8458	32.2389	43.3739	45.8122	44.211	17.66	15.427	17.5864	25.1252	23.0715	26.4473	25.3697	27.8583	27.7328	29.1426	32.8919
YER170W	18.0743	192.457	113.384	71.1627	47.1431	49.3622	53.4733	81.3905	112.338	111.796	64.3116	76.0866	76.3681	77.0339	79.8708	73.8657	68.7855	67.4741
YER171W	68.4141	38.9283	29.7784	34.1677	35.5611	37.1324	34.982	45.3837	40.2137	32.5875	27.8157	30.1078	32.2278	31.6716	30.8555	34.2583	33.124	28.5038
YER172C	17.1837	9.9511	11.6726	9.78122	9.908	11.3878	9.94261	11.5921	8.60996	9.43735	11.9097	9.47963	9.72706	8.79327	8.8833	9.81896	10.5829	11.2364
YER172C-A	1.25707	0.777848	1.12593	1.03157	2.44581	1.08169	2.20696	0.428572	0	2.12267	2.08276	0.909165	1.25538	0.915872	0.459801	3.26252	2.80425	0.460085
YER173W	19.6866	21.7458	20.5642	25.0612	24.5227	28.09	26.5006	16.0005	16.6203	23.2342	27.1462	26.5805	25.5627	24.9974	24.3433	25.4525	23.5156	23.7497
YER174C	191.845	178.325	121.023	177.269	168.13	165.932	157.028	209.982	184.327	166.468	146.477	165.464	165.229	178.003	155.94	157.256	161.019	126.218
YER175C	38.2512	77.4307	71.3611	87.1257	97.844	108.365	98.2185	39.0038	58.1652	85.0017	132.368	105.731	92.1874	91.5071	96.0695	87.559	92.428	86.6363
YER175W-A	37.8426	61.554	33.8022	121.08	127.206	148.169	95.5351	45.4509	71.0067	102.898	141.412	112.26	69.1109	101.76	123.485	109.152	122.466	70.6858
YER176W	38.0701	18.7099	21.4592	17.8622	17.4852	20.4812	19.9948	15.3219	14.3633	27.1358	24.7193	19.2621	18.9462	18.2486	18.4471	17.4309	18.3047	18.2375
[truncated: 5,131 more rows]
